# Supplementary material for: Poly[[μ10-4,4′-(ethane-1,2-diyldi­oxy)dibenzoato]dipotassium]
Source: Acta Crystallogr Sect E Struct Rep Online. 2012 Mar 3;68(Pt 4):m370. doi: 10.1107/S1600536812008513 (PMC3343791; doi:10.1107/S1600536812008513)
Supplement: Supplementary file 1 [file e-68-0m370-sup1.cif]

##############################################################################
#                                                                            #
# This CIF contains the data in a paper accepted for publication in          #
# Acta Crystallographica Section E. It conforms to the requirements of       #
# Notes for Authors for Acta Crystallographica Section E, and has been       #
# peer reviewed under the auspices of the IUCr Commission on Journals.       #
#                                                                            #
# Full details of the Crystallographic Information File format               #
# are given in the paper "The Crystallographic Information File (CIF):       #
# a New Standard Archive File for Crystallography" by S. R. Hall, F. H.      #
# Allen and I. D. Brown [Acta Cryst. (1991), A47, 655-685].                  #
#                                                                            #
# The current version of the core CIF dictionary is obtainable from          #
# ftp://ftp.iucr.org/pub/cif_core.dic.                                       #
#                                                                            #
# Software is freely available for graphical display of the structure(s)     #
# in this CIF. For information consult the CIF software page                 #
# http://www.iucr.org/resources/cif/software.                                #
#                                                                            #
# This file may be used for bona fide research purposes within the           #
# scientific community so long as proper attribution is given to the journal # 
# article from which it was obtained.                                        #
#                                                                            #
##############################################################################
data_I
_audit_creation_method     SHELXL-97
_chemical_name_systematic
;
Poly[[\m~10~-4,4'-(ethane-1,2-diyldioxy)dibenzoato]dipotassium]
;
_chemical_name_common     ?
_chemical_formula_moiety     'C8 H6 K O3'
_chemical_formula_sum     'C8 H6 K O3'
_chemical_formula_iupac     '[K2 (C16 H12 O6)]'
_chemical_formula_weight     189.23
_chemical_melting_point     ?
_symmetry_cell_setting     monoclinic
_symmetry_space_group_name_H-M     'P 21/c'
_symmetry_space_group_name_Hall     '-P 2ybc'
loop_
    _symmetry_equiv_pos_as_xyz
    'x, y, z'
    '-x, y+1/2, -z+1/2'
    '-x, -y, -z'
    'x, -y-1/2, z-1/2'
_cell_length_a     18.0696(7)
_cell_length_b     3.98660(10)
_cell_length_c     11.3189(5)
_cell_angle_alpha     90.00
_cell_angle_beta     107.188(2)
_cell_angle_gamma     90.00
_cell_volume     778.96(5)
_cell_formula_units_Z     4
_cell_measurement_reflns_used     7387
_cell_measurement_theta_min     3.54
_cell_measurement_theta_max     29.62
_cell_measurement_temperature     298(2)
_exptl_crystal_description     prism
_exptl_crystal_colour     colorless
_exptl_crystal_size_max     0.15
_exptl_crystal_size_mid     0.11
_exptl_crystal_size_min     0.10
_exptl_crystal_density_diffrn     1.614
_exptl_crystal_density_meas     ?
_exptl_crystal_density_method     'not measured'
_exptl_crystal_F_000     388
_exptl_absorpt_coefficient_mu     0.638
_exptl_absorpt_correction_type     multi-scan
_exptl_absorpt_process_details     '(SADABS; Sheldrick, 1996)'
_exptl_absorpt_correction_T_min     0.919
_exptl_absorpt_correction_T_max     0.938
_exptl_special_details     ?
_diffrn_ambient_temperature     298(2)
_diffrn_radiation_type     MoK\a
_diffrn_radiation_wavelength     0.71073
_diffrn_radiation_source     'fine-focus sealed tube'
_diffrn_radiation_monochromator     'Graphite Monochromator'
_diffrn_measurement_device_type     'Bruker SMART CCD area-detector'
_diffrn_measurement_method     'phi and omega scans'
_diffrn_detector_area_resol_mean     ?
_diffrn_reflns_number     7387
_diffrn_reflns_av_R_equivalents     0.0179
_diffrn_reflns_av_sigmaI/netI     0.0152
_diffrn_reflns_theta_min     3.54
_diffrn_reflns_theta_max     29.62
_diffrn_reflns_theta_full     29.62
_diffrn_measured_fraction_theta_max     0.976
_diffrn_measured_fraction_theta_full     0.976
_diffrn_reflns_limit_h_min     -25
_diffrn_reflns_limit_h_max     25
_diffrn_reflns_limit_k_min     -5
_diffrn_reflns_limit_k_max     4
_diffrn_reflns_limit_l_min     -15
_diffrn_reflns_limit_l_max     15
_diffrn_standards_number     0
_diffrn_standards_interval_count     .
_diffrn_standards_interval_time     .
_diffrn_standards_decay_%     ?
_refine_special_details
;
 Refinement of F^2^ against ALL reflections.  The weighted R-factor wR and
 goodness of fit S are based on F^2^, conventional R-factors R are based
 on F, with F set to zero for negative F^2^. The threshold expression of
 F^2^ > 2sigma(F^2^) is used only for calculating R-factors(gt) etc. and is
 not relevant to the choice of reflections for refinement.  R-factors based
 on F^2^ are statistically about twice as large as those based on F, and R-
 factors based on ALL data will be even larger.
;
_reflns_number_total     2146
_reflns_number_gt     1999
_reflns_threshold_expression     I>2sigma(I)
_refine_ls_structure_factor_coef     Fsqd
_refine_ls_matrix_type     full
_refine_ls_R_factor_all     0.0248
_refine_ls_R_factor_gt     0.0226
_refine_ls_wR_factor_gt     0.0653
_refine_ls_wR_factor_ref     0.0667
_refine_ls_goodness_of_fit_ref     1.011
_refine_ls_restrained_S_all     1.011
_refine_ls_number_reflns     2146
_refine_ls_number_parameters     109
_refine_ls_number_restraints     0
_refine_ls_hydrogen_treatment     constr
_refine_ls_weighting_scheme     calc
_refine_ls_weighting_details
         'calc w=1/[\s^2^(Fo^2^)+(0.0361P)^2^+0.4108P] where P=(Fo^2^+2Fc^2^)/3'
_atom_sites_solution_hydrogens     geom
_atom_sites_solution_primary     direct
_atom_sites_solution_secondary     difmap
_refine_ls_shift/su_max     0.000
_refine_ls_shift/su_mean     0.000
_refine_diff_density_max     0.389
_refine_diff_density_min     -0.218
_refine_ls_extinction_method     none
_refine_ls_extinction_coef     ?
loop_
    _atom_type_symbol
    _atom_type_description
    _atom_type_scat_dispersion_real
    _atom_type_scat_dispersion_imag
    _atom_type_scat_source
    'C' 'C' 0.0033 0.0016
                         'International Tables Vol C Tables 4.2.6.8 and 6.1.1.4'
    'H' 'H' 0.0000 0.0000
                         'International Tables Vol C Tables 4.2.6.8 and 6.1.1.4'
    'O' 'O' 0.0106 0.0060
                         'International Tables Vol C Tables 4.2.6.8 and 6.1.1.4'
    'K' 'K' 0.2009 0.2494
                         'International Tables Vol C Tables 4.2.6.8 and 6.1.1.4'
_computing_data_collection     'SMART (Bruker, 2001)'
_computing_cell_refinement     'SAINT (Bruker, 2002)'
_computing_data_reduction     'SAINT (Bruker, 2002)'
_computing_structure_solution     'SHELXS97 (Sheldrick, 2008)'
_computing_structure_refinement     'SHELXL97 (Sheldrick, 2008)'
_computing_molecular_graphics     'XP in SHELXTL (Sheldrick, 2008)'
_computing_publication_material     'publCIF (Westrip, 2010)'
loop_
    _atom_site_type_symbol
    _atom_site_label
    _atom_site_fract_x
    _atom_site_fract_y
    _atom_site_fract_z
    _atom_site_U_iso_or_equiv
    _atom_site_adp_type
    _atom_site_calc_flag
    _atom_site_refinement_flags
    _atom_site_occupancy
    _atom_site_symmetry_multiplicity
    _atom_site_disorder_assembly
    _atom_site_disorder_group
    K K1 -0.062276(12) 0.69576(6) -0.14996(2) 0.01343(8) Uani d . 1 1 . .
    O O1 0.10069(4) 0.8108(2) 0.01861(7) 0.01551(16) Uani d . 1 1 . .
    O O2 0.08101(4) 0.6705(2) -0.17911(7) 0.01591(16) Uani d . 1 1 . .
    O O3 0.41949(4) 1.2442(2) -0.07832(8) 0.02053(18) Uani d . 1 1 . .
    C C1 0.12233(6) 0.7855(2) -0.07712(9) 0.01162(18) Uani d . 1 1 . .
    C C2 0.20252(5) 0.9047(3) -0.07224(9) 0.01196(18) Uani d . 1 1 . .
    C C3 0.23052(6) 0.8522(3) -0.17345(10) 0.01459(19) Uani d . 1 1 . .
    H H3A 0.1997 0.7410 -0.2428 0.018 Uiso calc R 1 1 . .
    C C4 0.30339(6) 0.9630(3) -0.17205(10) 0.0162(2) Uani d . 1 1 . .
    H H4A 0.3215 0.9234 -0.2396 0.019 Uiso calc R 1 1 . .
    C C5 0.34944(6) 1.1339(3) -0.06932(10) 0.0154(2) Uani d . 1 1 . .
    C C6 0.32378(6) 1.1810(3) 0.03393(10) 0.0170(2) Uani d . 1 1 . .
    H H6A 0.3552 1.2870 0.1040 0.020 Uiso calc R 1 1 . .
    C C7 0.25020(6) 1.0670(3) 0.03085(9) 0.0151(2) Uani d . 1 1 . .
    H H7A 0.2327 1.1005 0.0994 0.018 Uiso calc R 1 1 . .
    C C8 0.46737(6) 1.4328(3) 0.02248(11) 0.0192(2) Uani d . 1 1 . .
    H H8A 0.4875 1.2908 0.0944 0.023 Uiso calc R 1 1 . .
    H H8B 0.4383 1.6153 0.0442 0.023 Uiso calc R 1 1 . .
loop_
    _atom_site_aniso_label
    _atom_site_aniso_U_11
    _atom_site_aniso_U_22
    _atom_site_aniso_U_33
    _atom_site_aniso_U_12
    _atom_site_aniso_U_13
    _atom_site_aniso_U_23
    K1 0.01384(11) 0.01391(12) 0.01382(12) -0.00019(7) 0.00604(8) 0.00031(7)
    O1 0.0156(3) 0.0186(4) 0.0148(4) -0.0019(3) 0.0082(3) -0.0009(3)
    O2 0.0128(3) 0.0207(4) 0.0144(3) -0.0028(3) 0.0041(3) -0.0033(3)
    O3 0.0129(4) 0.0248(4) 0.0266(4) -0.0065(3) 0.0100(3) -0.0045(3)
    C1 0.0107(4) 0.0106(4) 0.0142(4) 0.0004(3) 0.0047(3) 0.0010(3)
    C2 0.0101(4) 0.0129(4) 0.0132(4) -0.0003(3) 0.0040(3) 0.0014(4)
    C3 0.0126(4) 0.0183(5) 0.0132(4) -0.0010(4) 0.0042(4) -0.0014(4)
    C4 0.0146(4) 0.0207(5) 0.0159(5) -0.0008(4) 0.0083(4) 0.0001(4)
    C5 0.0103(4) 0.0155(5) 0.0216(5) -0.0008(3) 0.0066(4) 0.0016(4)
    C6 0.0131(4) 0.0203(5) 0.0174(5) -0.0037(4) 0.0042(4) -0.0041(4)
    C7 0.0135(4) 0.0184(5) 0.0148(5) -0.0020(4) 0.0062(4) -0.0019(4)
    C8 0.0123(4) 0.0186(5) 0.0276(6) -0.0032(4) 0.0073(4) -0.0011(4)
_geom_special_details
;
 All esds (except the esd in the dihedral angle between two l.s. planes)
 are estimated using the full covariance matrix.  The cell esds are taken
 into account individually in the estimation of esds in distances, angles
 and torsion angles; correlations between esds in cell parameters are only
 used when they are defined by crystal symmetry.  An approximate (isotropic)
 treatment of cell esds is used for estimating esds involving l.s. planes.
;
loop_
    _geom_bond_atom_site_label_1
    _geom_bond_atom_site_label_2
    _geom_bond_site_symmetry_2
    _geom_bond_distance
    _geom_bond_publ_flag
    K1 O2 2_554 2.6558(8) y
    K1 O1 3_575 2.6780(8) y
    K1 O2 . 2.7069(8) y
    K1 O1 3_565 2.7167(8) y
    K1 O2 2_544 2.8027(8) y
    K1 O1 . 3.0335(8) y
    O1 C1 . 1.2599(12) ?
    O1 K1 3_575 2.6780(8) ?
    O1 K1 3_565 2.7167(8) ?
    O2 C1 . 1.2613(12) ?
    O2 K1 2_544 2.6558(8) ?
    O2 K1 2_554 2.8027(8) ?
    O3 C5 . 1.3719(12) ?
    O3 C8 . 1.4254(14) ?
    C1 C2 . 1.5104(13) ?
    C2 C7 . 1.3886(14) ?
    C2 C3 . 1.3981(14) ?
    C3 C4 . 1.3845(14) ?
    C3 H3A . 0.9300 ?
    C4 C5 . 1.3918(15) ?
    C4 H4A . 0.9300 ?
    C5 C6 . 1.3914(15) ?
    C6 C7 . 1.3957(14) ?
    C6 H6A . 0.9300 ?
    C7 H7A . 0.9300 ?
    C8 C8 3_685 1.514(2) ?
    C8 H8A . 0.9700 ?
    C8 H8B . 0.9700 ?
loop_
    _geom_angle_atom_site_label_1
    _geom_angle_atom_site_label_2
    _geom_angle_atom_site_label_3
    _geom_angle_site_symmetry_1
    _geom_angle_site_symmetry_3
    _geom_angle
    _geom_angle_publ_flag
    O2 K1 O1 2_554 3_575 83.27(2) ?
    O2 K1 O2 2_554 . 81.85(2) ?
    O1 K1 O2 3_575 . 120.61(2) ?
    O2 K1 O1 2_554 3_565 158.48(3) ?
    O1 K1 O1 3_575 3_565 95.29(2) ?
    O2 K1 O1 . 3_565 116.57(2) ?
    O2 K1 O2 2_554 2_544 93.79(2) ?
    O1 K1 O2 3_575 2_544 159.03(2) ?
    O2 K1 O2 . 2_544 79.21(2) ?
    O1 K1 O2 3_565 2_544 79.87(2) ?
    O2 K1 O1 2_554 . 103.98(2) ?
    O1 K1 O1 3_575 . 84.40(2) ?
    O2 K1 O1 . . 45.30(2) ?
    O1 K1 O1 3_565 . 97.22(2) ?
    O2 K1 O1 2_544 . 116.36(2) ?
    C1 O1 K1 . 3_575 137.18(7) ?
    C1 O1 K1 . 3_565 127.26(6) ?
    K1 O1 K1 3_575 3_565 95.29(2) ?
    C1 O1 K1 . . 86.40(6) ?
    K1 O1 K1 3_575 . 95.60(2) ?
    K1 O1 K1 3_565 . 82.78(2) ?
    C1 O2 K1 . 2_544 147.07(7) ?
    C1 O2 K1 . . 101.75(6) ?
    K1 O2 K1 2_544 . 101.23(3) ?
    C1 O2 K1 . 2_554 106.17(6) ?
    K1 O2 K1 2_544 2_554 93.79(2) ?
    K1 O2 K1 . 2_554 97.56(3) ?
    C5 O3 C8 . . 117.68(9) ?
    O1 C1 O2 . . 124.48(9) ?
    O1 C1 C2 . . 118.78(9) ?
    O2 C1 C2 . . 116.73(9) ?
    O1 C1 K1 . . 70.54(5) ?
    O2 C1 K1 . . 55.63(5) ?
    C2 C1 K1 . . 163.16(7) ?
    O1 C1 K1 . 2_554 130.55(7) ?
    O2 C1 K1 . 2_554 52.82(5) ?
    C2 C1 K1 . 2_554 85.79(5) ?
    K1 C1 K1 . 2_554 77.91(2) ?
    C7 C2 C3 . . 118.26(9) ?
    C7 C2 C1 . . 121.84(9) ?
    C3 C2 C1 . . 119.90(9) ?
    C4 C3 C2 . . 121.06(10) ?
    C4 C3 K1 . 2_554 124.14(7) ?
    C2 C3 K1 . 2_554 86.80(6) ?
    C4 C3 H3A . . 119.5 ?
    C2 C3 H3A . . 119.5 ?
    K1 C3 H3A 2_554 . 59.1 ?
    C3 C4 C5 . . 119.85(9) ?
    C3 C4 H4A . . 120.1 ?
    C5 C4 H4A . . 120.1 ?
    O3 C5 C6 . . 124.26(10) ?
    O3 C5 C4 . . 115.58(9) ?
    C6 C5 C4 . . 120.15(9) ?
    C5 C6 C7 . . 119.12(10) ?
    C5 C6 H6A . . 120.4 ?
    C7 C6 H6A . . 120.4 ?
    C2 C7 C6 . . 121.51(9) ?
    C2 C7 H7A . . 119.2 ?
    C6 C7 H7A . . 119.2 ?
    O3 C8 C8 . 3_685 105.46(12) ?
    O3 C8 H8A . . 110.6 ?
    C8 C8 H8A 3_685 . 110.6 ?
    O3 C8 H8B . . 110.6 ?
    C8 C8 H8B 3_685 . 110.6 ?
    H8A C8 H8B . . 108.8 ?
loop_
    _geom_torsion_atom_site_label_1
    _geom_torsion_atom_site_label_2
    _geom_torsion_atom_site_label_3
    _geom_torsion_atom_site_label_4
    _geom_torsion_site_symmetry_1
    _geom_torsion_site_symmetry_2
    _geom_torsion_site_symmetry_3
    _geom_torsion_site_symmetry_4
    _geom_torsion
    _geom_torsion_publ_flag
    O2 K1 O1 C1 2_554 . . . -55.46(6) ?
    O1 K1 O1 C1 3_575 . . . -137.08(7) ?
    O2 K1 O1 C1 . . . . 7.68(5) ?
    O1 K1 O1 C1 3_565 . . . 128.28(6) ?
    O2 K1 O1 C1 2_544 . . . 46.04(6) ?
    O2 K1 O1 K1 2_554 . . 3_575 81.62(3) ?
    O1 K1 O1 K1 3_575 . . 3_575 0.0 ?
    O2 K1 O1 K1 . . . 3_575 144.76(4) ?
    O1 K1 O1 K1 3_565 . . 3_575 -94.64(2) ?
    O2 K1 O1 K1 2_544 . . 3_575 -176.88(2) ?
    O2 K1 O1 K1 2_554 . . 3_565 176.26(2) ?
    O1 K1 O1 K1 3_575 . . 3_565 94.64(2) ?
    O2 K1 O1 K1 . . . 3_565 -120.60(4) ?
    O1 K1 O1 K1 3_565 . . 3_565 0.0 ?
    O2 K1 O1 K1 2_544 . . 3_565 -82.24(3) ?
    O2 K1 O2 C1 2_554 . . . 111.19(5) ?
    O1 K1 O2 C1 3_575 . . . 34.03(7) ?
    O1 K1 O2 C1 3_565 . . . -80.53(7) ?
    O2 K1 O2 C1 2_544 . . . -153.35(6) ?
    O1 K1 O2 C1 . . . . -7.82(6) ?
    O2 K1 O2 K1 2_554 . . 2_544 -92.56(4) ?
    O1 K1 O2 K1 3_575 . . 2_544 -169.72(2) ?
    O1 K1 O2 K1 3_565 . . 2_544 75.72(3) ?
    O2 K1 O2 K1 2_544 . . 2_544 2.91(2) ?
    O1 K1 O2 K1 . . . 2_544 148.43(4) ?
    O2 K1 O2 K1 2_554 . . 2_554 2.85(2) ?
    O1 K1 O2 K1 3_575 . . 2_554 -74.31(3) ?
    O1 K1 O2 K1 3_565 . . 2_554 171.14(2) ?
    O2 K1 O2 K1 2_544 . . 2_554 98.32(4) ?
    O1 K1 O2 K1 . . . 2_554 -116.16(4) ?
    K1 O1 C1 O2 3_575 . . . -108.67(11) ?
    K1 O1 C1 O2 3_565 . . . 63.78(13) ?
    K1 O1 C1 O2 . . . . -14.32(10) ?
    K1 O1 C1 C2 3_575 . . . 70.25(13) ?
    K1 O1 C1 C2 3_565 . . . -117.29(9) ?
    K1 O1 C1 C2 . . . . 164.60(8) ?
    K1 O1 C1 K1 3_575 . . . -94.35(8) ?
    K1 O1 C1 K1 3_565 . . . 78.10(6) ?
    K1 O1 C1 K1 3_575 . . 2_554 -40.84(13) ?
    K1 O1 C1 K1 3_565 . . 2_554 131.62(6) ?
    K1 O1 C1 K1 . . . 2_554 53.52(7) ?
    K1 O2 C1 O1 2_544 . . . -116.98(12) ?
    K1 O2 C1 O1 . . . . 16.41(11) ?
    K1 O2 C1 O1 2_554 . . . 117.97(9) ?
    K1 O2 C1 C2 2_544 . . . 64.08(15) ?
    K1 O2 C1 C2 . . . . -162.53(7) ?
    K1 O2 C1 C2 2_554 . . . -60.98(9) ?
    K1 O2 C1 K1 2_544 . . . -133.39(13) ?
    K1 O2 C1 K1 2_554 . . . 101.55(4) ?
    K1 O2 C1 K1 2_544 . . 2_554 125.05(13) ?
    K1 O2 C1 K1 . . . 2_554 -101.55(4) ?
    O2 K1 C1 O1 2_554 . . . 126.93(6) ?
    O1 K1 C1 O1 3_575 . . . 43.72(7) ?
    O2 K1 C1 O1 . . . . -165.70(10) ?
    O1 K1 C1 O1 3_565 . . . -56.46(7) ?
    O2 K1 C1 O1 2_544 . . . -139.16(6) ?
    C1 K1 C1 O1 2_544 . . . -158.75(5) ?
    C3 K1 C1 O1 2_544 . . . -147.22(6) ?
    K1 K1 C1 O1 3_565 . . . -39.24(5) ?
    K1 K1 C1 O1 1_545 . . . -97.19(6) ?
    K1 K1 C1 O1 1_565 . . . 82.81(6) ?
    O2 K1 C1 O2 2_554 . . . -67.37(5) ?
    O1 K1 C1 O2 3_575 . . . -150.59(6) ?
    O1 K1 C1 O2 3_565 . . . 109.24(6) ?
    O2 K1 C1 O2 2_544 . . . 26.54(6) ?
    O1 K1 C1 O2 . . . . 165.70(10) ?
    C1 K1 C1 O2 2_544 . . . 6.95(7) ?
    O2 K1 C1 C2 2_554 . . . 0.4(2) ?
    O1 K1 C1 C2 3_575 . . . -82.8(2) ?
    O2 K1 C1 C2 . . . . 67.7(2) ?
    O1 K1 C1 C2 3_565 . . . 177.0(2) ?
    O2 K1 C1 C2 2_544 . . . 94.3(2) ?
    O1 K1 C1 C2 . . . . -126.6(3) ?
    O2 K1 C1 K1 2_554 . . 2_554 -14.40(2) ?
    O1 K1 C1 K1 3_575 . . 2_554 -97.62(2) ?
    O2 K1 C1 K1 . . . 2_554 52.97(6) ?
    O1 K1 C1 K1 3_565 . . 2_554 162.21(2) ?
    O2 K1 C1 K1 2_544 . . 2_554 79.51(2) ?
    O1 K1 C1 K1 . . . 2_554 -141.33(6) ?
    O1 C1 C2 C7 . . . . -5.67(15) ?
    O2 C1 C2 C7 . . . . 173.34(10) ?
    O1 C1 C2 C3 . . . . 174.29(9) ?
    O2 C1 C2 C3 . . . . -6.70(14) ?
    C7 C2 C3 C4 . . . . -0.94(16) ?
    C1 C2 C3 C4 . . . . 179.10(10) ?
    C7 C2 C3 K1 . . . 2_554 -129.43(9) ?
    C1 C2 C3 K1 . . . 2_554 50.60(9) ?
    C2 C3 C4 C5 . . . . -0.93(17) ?
    K1 C3 C4 C5 2_554 . . . 108.31(10) ?
    C8 O3 C5 C6 . . . . -3.09(16) ?
    C8 O3 C5 C4 . . . . 177.44(10) ?
    C3 C4 C5 O3 . . . . -177.77(10) ?
    C3 C4 C5 C6 . . . . 2.74(17) ?
    O3 C5 C6 C7 . . . . 177.93(10) ?
    C4 C5 C6 C7 . . . . -2.63(17) ?
    C3 C2 C7 C6 . . . . 1.04(16) ?
    C1 C2 C7 C6 . . . . -179.00(10) ?
    C5 C6 C7 C2 . . . . 0.73(17) ?
    C5 O3 C8 C8 . . . 3_685 -170.63(11) ?
_iucr_refine_instructions_details
;
TITL M in P2(1)/c
CELL 0.71073  18.0696   3.9866  11.3189  90.000 107.188  90.000
ZERR    4.00   0.0007   0.0001   0.0005   0.000   0.002   0.000
LATT  1
SYMM -X, 0.5+Y, 0.5-Z
SFAC C H O K
UNIT 32 24 12 4
TEMP 0
SIZE 0.10 0.11 0.15
ACTA
CONF
HTAB
L.S. 10
BOND $H
OMIT 2 0 0
FMAP 2
PLAN 2
WGHT    0.036100    0.410800
FVAR       0.94865
REM  M in P2(1)/c
REM R1 =  0.0226 for   1999 Fo > 4sig(Fo)  and  0.0248 for all   2146 data
REM    109 parameters refined using      0 restraints
;
data_global
_journal_date_recd_electronic     2012-02-10
_journal_date_accepted     2012-02-25
_journal_name_full     'Acta Crystallographica, Section E'
_journal_year     2012
_journal_volume     68
_journal_issue      4
_journal_page_first     m370
_journal_page_last     m370
_journal_paper_category     QM
_journal_paper_doi     10.1107/S1600536812008513
_journal_coeditor_code     WM2592
_publ_contact_author_name     'Dr. Zhen Ma'
_publ_contact_author_address
;
     Guangxi Key Laboratory of Petrochemical Resources
     Processing and Process Intensification Technology,
     School of Chemistry and Chemical Engineering,
     Guangxi University, Nanning, Guangxi 530004,
     People's Republic of China
;
_publ_contact_author_email     'mzmz2009@sohu.com'
_publ_contact_author_fax     '+86-771-3231552'
_publ_contact_author_phone     '+86-771-3231552'
_publ_section_title
;
Poly[[\m~10~-4,4'-(ethane-1,2-diyldioxy)dibenzoato]dipotassium]
;
loop_
    _publ_author_name
    _publ_author_address
    'Zhen Ma'
;
     Guangxi Key Laboratory of Petrochemical Resources
     Processing and Process Intensification Technology,
     School of Chemistry and Chemical Engineering,
     Guangxi University, Nanning, Guangxi 530004,
     People's Republic of China
;
    'Baohuan Liang'
;
     Guangxi Key Laboratory of Petrochemical Resources
     Processing and Process Intensification Technology,
     School of Chemistry and Chemical Engineering,
     Guangxi University, Nanning, Guangxi 530004,
     People's Republic of China
;
    'Wanbing Lu'
;
     Guangxi Key Laboratory of Petrochemical Resources
     Processing and Process Intensification Technology,
     School of Chemistry and Chemical Engineering,
     Guangxi University, Nanning, Guangxi 530004,
     People's Republic of China
;
