# Supplementary material for: Poly[[μ10-4,4′-(ethane-1,2-diyldi­oxy)dibenzoato]dipotassium]
Source: Acta Crystallogr Sect E Struct Rep Online. 2012 Mar 3;68(Pt 4):m370. doi: 10.1107/S1600536812008513 (PMC3343791; doi:10.1107/S1600536812008513)
Supplement: Supplementary file 2 [file e-68-0m370-Isup2.hkl]

# 
# h,k,l, Fc-squared, Fo-squared, sigma(Fo-squared) and status flag 
# 
data_I
_shelx_title ' M in P2(1)/c' 
_shelx_refln_list_code          4 
_shelx_F_calc_maximum      105.81 
_exptl_crystal_F_000       388.00 
_reflns_d_resolution_high  0.7191 
 
loop_ 
 _symmetry_equiv_pos_as_xyz 
 'x, y, z' 
 '-x, y+1/2, -z+1/2' 
 '-x, -y, -z' 
 'x, -y-1/2, z-1/2' 
 
_cell_length_a    18.0696 
_cell_length_b     3.9866 
_cell_length_c    11.3189 
_cell_angle_alpha  90.000 
_cell_angle_beta  107.188 
_cell_angle_gamma  90.000 
 
_shelx_F_squared_multiplier     1.000 
 
loop_ 
 _refln_index_h 
 _refln_index_k 
 _refln_index_l 
 _refln_F_squared_calc 
 _refln_F_squared_meas 
 _refln_F_squared_sigma 
 _refln_observed_status 
   3   0   0      324.94      342.28      3.45 o 
   4   0   0      516.62      570.17      4.37 o 
   5   0   0     5318.63     5441.05     39.81 o 
   6   0   0     7840.02     7853.83     61.26 o 
   7   0   0     6344.33     6417.71     60.97 o 
   8   0   0     4049.29     4169.04     30.58 o 
   9   0   0      268.89      358.08      3.28 o 
  10   0   0       91.46       87.29      1.29 o 
  11   0   0      368.90      402.49      4.30 o 
  12   0   0      349.83      377.89      4.15 o 
  13   0   0      120.08      106.26      1.70 o 
  14   0   0      271.66      266.56      3.28 o 
  15   0   0      609.71      581.31      6.80 o 
  16   0   0      466.62      436.11      6.36 o 
  17   0   0     1093.29     1073.53     17.70 o 
  18   0   0       27.66       25.48      1.26 o 
  19   0   0      216.42      215.67      5.46 o 
  20   0   0        0.00        1.51      0.91 o 
  21   0   0       48.45       49.36      1.92 o 
   1   1   0        8.72        2.47      0.23 o 
   2   1   0     5922.63     6062.02     65.83 o 
   3   1   0     1575.67     1490.19     11.77 o 
   4   1   0      891.40      850.81      7.51 o 
   5   1   0     1577.00     1550.39     11.60 o 
   6   1   0     1651.28     1615.87     10.94 o 
   7   1   0     3014.87     3095.19     23.42 o 
   8   1   0     1119.18     1156.36      8.90 o 
   9   1   0        5.81        5.10      0.32 o 
  10   1   0      204.35      191.81      2.43 o 
  11   1   0     3488.37     3510.63     26.05 o 
  12   1   0     1277.79     1312.53      9.09 o 
  13   1   0      393.76      389.82      3.34 o 
  14   1   0     1515.68     1535.60     12.62 o 
  15   1   0       38.19       37.91      1.12 o 
  16   1   0       33.06       29.38      1.64 o 
  17   1   0      154.46      155.11      2.38 o 
  18   1   0      138.62      136.88      2.25 o 
  19   1   0      233.33      231.07      3.24 o 
  20   1   0      699.44      675.60      7.36 o 
  21   1   0      197.44      201.36      3.08 o 
  22   1   0      416.20      449.56      5.49 o 
  23   1   0       18.39       18.26      1.28 o 
   1   2   0     2330.81     2362.84     51.80 o 
   2   2   0     2219.26     2223.14     46.01 o 
   3   2   0       67.99       62.18      1.32 o 
   4   2   0     1822.33     1941.04     24.03 o 
   5   2   0      353.03      353.04      4.92 o 
   6   2   0     2132.44     2193.22     27.24 o 
   7   2   0      728.97      671.18      9.01 o 
   8   2   0      774.63      770.46      6.23 o 
   9   2   0       61.68       61.81      0.97 o 
  10   2   0       36.56       31.76      0.95 o 
  11   2   0      250.87      237.44      2.66 o 
  12   2   0      267.69      265.38      3.63 o 
  13   2   0       58.55       64.48      1.54 o 
  14   2   0      401.13      391.66      5.11 o 
  15   2   0      187.77      181.34      3.94 o 
  16   2   0      218.88      216.75      4.29 o 
  17   2   0      272.67      274.93      4.53 o 
  18   2   0      315.81      343.39      5.42 o 
  19   2   0       46.17       46.07      1.89 o 
  20   2   0      195.53      214.68      4.12 o 
  21   2   0        9.00        7.26      1.30 o 
  22   2   0        1.41       -0.30      0.92 o 
   1   3   0       62.76       65.70      1.99 o 
   2   3   0        2.80        1.80      0.54 o 
   3   3   0      105.55       95.98      3.03 o 
   4   3   0       40.98       31.84      1.77 o 
   5   3   0      255.25      263.76      6.92 o 
   6   3   0      530.25      524.26     12.43 o 
   7   3   0      246.07      235.49      3.56 o 
   8   3   0      197.17      195.91      3.25 o 
   9   3   0     1175.53     1172.19     11.46 o 
  10   3   0        3.45        3.81      0.94 o 
  11   3   0      115.90      113.30      2.09 o 
  12   3   0      285.68      287.82      4.18 o 
  13   3   0      336.25      345.09      5.94 o 
  14   3   0       40.24       37.47      1.57 o 
  15   3   0       20.86       22.76      1.36 o 
  16   3   0        0.01       -0.28      0.81 o 
  17   3   0       67.42       63.68      3.52 o 
  18   3   0       14.08       20.56      2.38 o 
  19   3   0       71.80       77.85      4.14 o 
  20   3   0       78.12       83.43      2.33 o 
   0   4   0        0.04        1.17      0.66 o 
   1   4   0        2.28        3.55      0.53 o 
   2   4   0      145.80      148.47      2.82 o 
   3   4   0        0.90        0.01      0.82 o 
   4   4   0       35.22       33.77      2.18 o 
   5   4   0       33.20       32.60      2.19 o 
   6   4   0       56.09       60.06      3.03 o 
   7   4   0      274.43      271.43      7.89 o 
   8   4   0       35.73       37.42      3.06 o 
   9   4   0       85.30       86.15      2.19 o 
  10   4   0       12.55       12.69      1.02 o 
  11   4   0       64.72       65.21      3.41 o 
  12   4   0        3.70        3.46      1.81 o 
  13   4   0        5.79        6.53      0.59 o 
  14   4   0        0.05       -0.27      0.43 o 
  15   4   0        0.76        0.75      0.58 o 
  16   4   0      114.47      124.79      2.55 o 
   1   5   0        1.05        0.42      0.62 o 
   2   5   0        9.27        8.04      0.85 o 
   3   5   0        1.33        1.43      0.66 o 
   4   5   0      130.59      132.25      3.02 o 
   5   5   0      233.29      237.78      5.53 o 
   6   5   0        0.51        0.92      0.63 o 
   7   5   0      109.73      107.71      2.70 o 
   8   5   0        8.23        8.48      0.89 o 
   9   5   0        1.35        0.46      0.67 o 
  10   5   0        3.92        3.80      0.85 o 
 -24   1   1        0.02       -0.70      1.27 o 
 -23   1   1        0.05        0.47      0.83 o 
 -22   1   1       38.51       39.85      1.41 o 
 -21   1   1       92.81       95.27      2.17 o 
 -20   1   1       19.01       17.48      0.95 o 
 -19   1   1       15.41       15.97      0.91 o 
 -18   1   1      163.15      148.75      3.19 o 
 -17   1   1      112.27      104.79      1.92 o 
 -16   1   1      149.75      130.49      2.12 o 
 -15   1   1       48.72       50.17      1.09 o 
 -14   1   1        0.09        2.39      0.40 o 
 -13   1   1        3.30        4.26      0.39 o 
 -12   1   1      451.27      448.89      4.21 o 
 -11   1   1       61.45       63.42      0.99 o 
 -10   1   1       31.62       24.52      0.62 o 
  -9   1   1      857.38      924.73      7.81 o 
  -8   1   1      270.52      272.89      2.20 o 
  -7   1   1      445.59      487.93      3.73 o 
  -6   1   1       26.07       23.94      0.44 o 
  -5   1   1        0.03        0.40      0.12 o 
  -4   1   1      191.84      176.77      1.21 o 
  -3   1   1      460.15      502.19      4.56 o 
  -2   1   1     3921.90     3833.98     45.06 o 
  -1   1   1      816.64      854.86      9.60 o 
   0   1   1     1574.77     1675.22     21.22 o 
   1   1   1     1336.37     1352.42     11.98 o 
   2   1   1     5717.92     5799.79     50.16 o 
   3   1   1       36.49       24.85      0.68 o 
   4   1   1       78.75       76.41      2.47 o 
   5   1   1      185.73      186.91      1.70 o 
   6   1   1       74.58       75.39      1.16 o 
   7   1   1      303.11      322.61      2.59 o 
   8   1   1      196.97      184.29      1.58 o 
   9   1   1      349.52      387.57      2.96 o 
  10   1   1      182.65      181.12      1.75 o 
  11   1   1        6.68       14.47      0.51 o 
  12   1   1       53.86       51.90      0.92 o 
  13   1   1      824.51      780.75      6.78 o 
  14   1   1       79.16       76.96      1.39 o 
  15   1   1      210.85      208.86      2.80 o 
  16   1   1       25.94       24.84      1.02 o 
  17   1   1       27.02       27.55      1.05 o 
  18   1   1        6.62        5.17      0.69 o 
  19   1   1        0.76        1.02      0.57 o 
  20   1   1      383.21      402.69      4.87 o 
  21   1   1       66.80       67.95      1.68 o 
  22   1   1        0.54        1.24      0.73 o 
  23   1   1       33.31       36.28      1.38 o 
 -22   2   1      331.89      324.56      5.54 o 
 -21   2   1      105.60      102.71      2.73 o 
 -20   2   1      152.25      163.45      3.45 o 
 -19   2   1       13.15       15.43      1.17 o 
 -18   2   1        0.55        1.43      0.75 o 
 -17   2   1      108.66      114.61      2.56 o 
 -16   2   1      104.30      107.95      2.88 o 
 -15   2   1      409.23      394.83      5.90 o 
 -14   2   1      476.02      449.40      5.67 o 
 -13   2   1      340.94      327.79      4.31 o 
 -12   2   1      482.98      480.98      5.25 o 
 -11   2   1      104.91      112.68      1.56 o 
 -10   2   1       20.03       21.33      0.54 o 
  -9   2   1      179.85      179.93      1.76 o 
  -8   2   1      244.88      249.40      2.86 o 
  -7   2   1      808.46      774.91      7.65 o 
  -6   2   1      441.38      422.38      4.30 o 
  -5   2   1     1863.87     1871.56     23.21 o 
  -4   2   1      175.08      164.10      4.20 o 
  -3   2   1       58.92       61.38      1.89 o 
  -1   2   1      488.80      481.10      7.37 o 
   0   2   1      371.53      350.77      7.71 o 
   1   2   1     1163.50     1164.80     24.44 o 
   2   2   1     6512.75     6577.37     81.96 o 
   3   2   1     1181.88     1136.12     14.30 o 
   4   2   1      466.49      529.07      7.07 o 
   5   2   1        0.29        0.18      0.53 o 
   6   2   1      279.85      259.58      2.74 o 
   7   2   1      489.62      504.02      5.81 o 
   8   2   1      813.45      809.68      7.23 o 
   9   2   1     1108.34     1059.55     10.49 o 
  10   2   1      516.23      507.25      4.90 o 
  11   2   1      906.02      889.25      7.48 o 
  12   2   1        3.71        5.83      0.54 o 
  13   2   1      116.95      117.61      2.20 o 
  14   2   1       51.88       51.95      1.62 o 
  15   2   1       99.33      102.75      2.32 o 
  16   2   1        4.87        5.16      0.98 o 
  17   2   1       12.34       12.57      1.06 o 
  18   2   1       31.26       25.18      1.54 o 
  19   2   1       37.77       37.52      2.60 o 
  20   2   1      129.94      134.18      3.15 o 
  21   2   1        1.59        2.25      0.97 o 
 -20   3   1      161.59      168.58      6.67 o 
 -19   3   1      244.88      248.36      8.20 o 
 -18   3   1      148.20      133.29      5.43 o 
 -17   3   1       36.06       36.44      2.02 o 
 -16   3   1       63.14       66.79      2.16 o 
 -15   3   1        5.86        9.21      0.95 o 
 -14   3   1        9.36       11.98      1.37 o 
 -13   3   1       40.57       39.02      1.29 o 
 -12   3   1      186.91      186.65      3.70 o 
 -11   3   1      410.49      407.89      5.22 o 
 -10   3   1      160.85      163.88      2.50 o 
  -9   3   1      601.88      583.87      6.00 o 
  -8   3   1      351.82      349.85      3.38 o 
  -7   3   1       18.12       24.02      1.81 o 
  -6   3   1       48.81       41.57      2.16 o 
  -5   3   1      373.30      361.53      8.73 o 
  -4   3   1      384.04      370.30      8.69 o 
  -3   3   1      297.02      285.29      6.70 o 
  -2   3   1      697.97      704.96     10.61 o 
  -1   3   1      516.63      519.20     11.27 o 
   0   3   1       33.24       57.87      1.98 o 
   1   3   1       41.15       40.46      1.74 o 
   2   3   1        6.79        8.41      0.96 o 
   3   3   1        8.90        9.07      1.07 o 
   4   3   1       42.53       48.17      2.27 o 
   5   3   1      252.15      238.75      4.30 o 
   6   3   1     1288.55     1287.34     16.36 o 
   7   3   1      147.57      140.54      2.21 o 
   8   3   1      297.12      295.71      4.64 o 
   9   3   1     1623.30     1577.23     17.29 o 
  10   3   1       65.46       69.01      1.30 o 
  11   3   1      160.24      158.96      2.65 o 
  12   3   1      224.75      224.30      3.96 o 
  13   3   1      914.64      892.10     12.19 o 
  14   3   1      887.91      865.08     12.01 o 
  15   3   1      288.50      290.85      7.96 o 
  16   3   1      456.98      469.08      7.55 o 
  17   3   1       39.33       38.75      1.57 o 
  18   3   1      138.40      147.55      6.08 o 
  19   3   1      230.17      235.49      4.70 o 
 -17   4   1       34.13       37.38      2.68 o 
 -16   4   1      529.91      551.69      7.10 o 
 -15   4   1      476.25      489.36      5.58 o 
 -14   4   1      383.79      374.51      5.77 o 
 -13   4   1      224.20      228.13      5.07 o 
 -12   4   1       46.50       47.74      3.64 o 
 -11   4   1      118.74      120.06      3.10 o 
 -10   4   1        6.47        7.28      0.89 o 
  -9   4   1      495.77      493.59      8.44 o 
  -8   4   1      829.45      830.85     15.66 o 
  -7   4   1        1.86        1.75      1.53 o 
  -6   4   1      532.31      528.38      8.63 o 
  -5   4   1      649.33      660.57      9.55 o 
  -4   4   1      274.42      276.95      4.87 o 
  -3   4   1        6.67       10.84      0.97 o 
  -2   4   1       96.88      102.18      2.23 o 
  -1   4   1      219.48      220.97      3.93 o 
   0   4   1      695.16      679.77     10.50 o 
   1   4   1      714.87      684.48     15.47 o 
   2   4   1     1392.09     1378.68     29.72 o 
   3   4   1      589.53      575.25     13.60 o 
   4   4   1      203.06      199.30      6.00 o 
   5   4   1        2.06        6.04      1.28 o 
   6   4   1       80.96       88.03      3.81 o 
   7   4   1     1395.78     1351.75     30.18 o 
   8   4   1      452.57      454.47     12.08 o 
   9   4   1      230.55      238.34      7.68 o 
  10   4   1      108.48      109.88      2.64 o 
  11   4   1      150.43      149.24      3.97 o 
  12   4   1        0.37        0.86      0.47 o 
  13   4   1        2.91        3.68      0.64 o 
  14   4   1       62.72       68.55      1.54 o 
  15   4   1        2.29        3.56      0.69 o 
  16   4   1       15.45       15.43      1.77 o 
 -10   5   1      266.58      260.61      5.44 o 
  -9   5   1      273.95      277.49      5.60 o 
  -8   5   1       53.31       57.30      2.07 o 
  -7   5   1      162.17      154.76      4.37 o 
  -6   5   1        2.99        2.87      0.81 o 
  -5   5   1      420.90      423.74      7.50 o 
  -4   5   1      468.22      468.55      8.11 o 
  -3   5   1      315.10      317.59      5.88 o 
  -2   5   1      120.88      126.40      3.02 o 
  -1   5   1      166.18      175.58      3.72 o 
   0   5   1       36.86       37.18      1.51 o 
   1   5   1       23.26       26.06      1.27 o 
   2   5   1       59.02       57.48      1.76 o 
   3   5   1       56.70       62.35      1.76 o 
   4   5   1       45.93       52.53      3.20 o 
   5   5   1       13.35       16.29      2.01 o 
   6   5   1      154.07      156.39      5.97 o 
   7   5   1      405.75      403.10     11.51 o 
   8   5   1      268.39      271.69      8.83 o 
   9   5   1      160.66      152.19      3.41 o 
 -23   0   2      161.24      140.05      4.07 o 
 -22   0   2      419.40      415.84      9.43 o 
 -21   0   2      874.16      872.92     18.03 o 
 -20   0   2      728.52      680.94     14.53 o 
 -19   0   2     1684.90     1585.12     31.40 o 
 -18   0   2       29.91       19.47      1.44 o 
 -17   0   2       59.82       53.14      1.76 o 
 -16   0   2       31.67       38.58      1.58 o 
 -15   0   2      962.42      968.89      9.68 o 
 -14   0   2     2328.27     2301.87     21.42 o 
 -13   0   2     2429.71     2449.81     26.14 o 
 -12   0   2      919.79      931.88     12.60 o 
 -11   0   2      542.86      560.73      5.48 o 
 -10   0   2     1699.17     1822.29     15.87 o 
  -9   0   2     4769.45     5206.90     44.39 o 
  -8   0   2     1576.04     1624.69     15.45 o 
  -7   0   2     2929.38     2888.43     24.53 o 
  -6   0   2     1308.09     1318.29     11.58 o 
  -5   0   2     1848.53     1763.94     20.06 o 
  -4   0   2     1652.15     1684.87     15.65 o 
  -3   0   2        6.44        8.40      0.52 o 
  -2   0   2      827.65      815.68      7.50 o 
  -1   0   2     9466.71     8805.65    102.61 o 
   0   0   2     5835.03     5486.45    125.51 o 
   1   0   2       50.46       44.64      0.76 o 
   2   0   2     1602.54     1703.18     20.94 o 
   3   0   2     2917.63     2901.88     25.34 o 
   4   0   2     5876.35     5803.39     65.02 o 
   5   0   2     2263.51     2222.74     17.38 o 
   6   0   2      306.59      275.49      2.79 o 
   7   0   2       91.10      104.88      1.53 o 
   8   0   2      428.82      435.39      4.48 o 
   9   0   2      725.21      699.44      6.89 o 
  10   0   2     2004.98     2038.43     18.84 o 
  11   0   2     1402.99     1325.87     12.61 o 
  12   0   2     1137.27     1143.56     15.17 o 
  13   0   2      187.49      181.78      2.47 o 
  14   0   2       71.80       69.16      1.80 o 
  15   0   2      814.50      781.42     10.32 o 
  16   0   2      289.85      280.64      4.51 o 
  17   0   2        1.07        9.44      1.64 o 
  18   0   2      162.19      159.13      3.49 o 
  19   0   2       59.40       58.73      3.82 o 
 -24   1   2      116.21      117.28      2.97 o 
 -23   1   2       46.22       50.62      1.86 o 
 -22   1   2       57.50       62.16      1.93 o 
 -21   1   2       47.40       49.20      1.70 o 
 -20   1   2        0.25        2.12      0.72 o 
 -19   1   2       25.25       29.18      1.30 o 
 -18   1   2      264.32      283.87      4.02 o 
 -17   1   2       55.23       68.69      1.76 o 
 -16   1   2      909.25      813.08     12.86 o 
 -15   1   2      287.00      260.46      3.15 o 
 -14   1   2       57.29       62.13      1.18 o 
 -13   1   2      232.73      229.99      2.54 o 
 -12   1   2        3.95        6.28      0.44 o 
 -11   1   2       14.07       20.89      0.60 o 
 -10   1   2     1015.07      992.43      7.82 o 
  -9   1   2      958.03      956.40      6.81 o 
  -8   1   2     1078.88     1009.93      7.42 o 
  -7   1   2     7069.90     7191.57     51.06 o 
  -6   1   2     1219.05     1215.86      7.93 o 
  -5   1   2     2421.11     2473.14     15.01 o 
  -4   1   2      848.29      859.29      5.43 o 
  -3   1   2      916.52      992.32      6.82 o 
  -2   1   2     6162.42     6208.93     61.34 o 
  -1   1   2     4442.74     4416.09     42.91 o 
   0   1   2     7399.64     7335.42     86.15 o 
   1   1   2    11196.35    11021.58     94.75 o 
   2   1   2     2167.84     2300.45     20.25 o 
   3   1   2      381.62      430.91      3.70 o 
   4   1   2        0.74       13.15      1.26 o 
   5   1   2     1466.01     1537.87     15.16 o 
   6   1   2      684.37      689.89      5.68 o 
   7   1   2     1966.78     2014.54     13.42 o 
   8   1   2     1024.47      997.52      6.89 o 
   9   1   2      524.21      541.40      3.83 o 
  10   1   2       88.44       84.11      1.08 o 
  11   1   2      819.83      789.62      6.02 o 
  12   1   2      268.12      265.29      2.77 o 
  13   1   2     1628.14     1583.93     12.98 o 
  14   1   2      350.14      344.94      3.99 o 
  15   1   2     1435.19     1399.95     13.48 o 
  16   1   2     1030.00     1003.66     10.01 o 
  17   1   2      370.31      366.78      4.36 o 
  18   1   2      225.01      230.99      3.16 o 
  19   1   2       46.95       44.38      1.33 o 
  20   1   2      166.78      169.25      2.68 o 
  21   1   2      555.57      580.24     10.12 o 
  22   1   2      168.22      172.30      2.76 o 
 -23   2   2      201.58      216.08      4.32 o 
 -22   2   2      229.92      223.30      4.33 o 
 -21   2   2      586.56      579.76      8.35 o 
 -20   2   2      148.83      149.00      3.27 o 
 -19   2   2      198.14      199.09      4.58 o 
 -18   2   2       39.27       42.49      2.05 o 
 -17   2   2        4.64        6.79      1.02 o 
 -16   2   2        1.27        0.98      0.75 o 
 -15   2   2      890.86      847.56      9.74 o 
 -14   2   2      128.29      146.45      3.60 o 
 -13   2   2     1347.39     1345.21     14.51 o 
 -12   2   2      490.13      506.19      5.46 o 
 -11   2   2      298.21      298.52      2.81 o 
 -10   2   2        3.28        3.64      0.40 o 
  -9   2   2       67.91       64.90      1.17 o 
  -8   2   2        4.12        2.56      0.32 o 
  -7   2   2     3091.44     3185.83     29.92 o 
  -6   2   2      934.62      979.83      8.65 o 
  -5   2   2       17.12       12.79      0.37 o 
  -4   2   2      329.64      304.90      4.88 o 
  -3   2   2      174.82      164.27      2.84 o 
  -2   2   2      167.08      158.68      3.94 o 
  -1   2   2       17.58       17.39      1.07 o 
   0   2   2       18.93       20.93      0.61 o 
   1   2   2      241.17      228.79      3.28 o 
   2   2   2      503.29      503.21      7.62 o 
   3   2   2        2.09        6.98      0.47 o 
   4   2   2     4936.28     4832.67     71.99 o 
   5   2   2      535.55      544.67      6.17 o 
   6   2   2      176.45      180.06      2.51 o 
   7   2   2       23.23       19.49      0.70 o 
   8   2   2       32.84       31.91      0.64 o 
   9   2   2      814.92      818.55      6.84 o 
  10   2   2     1706.16     1702.30     13.59 o 
  11   2   2        3.29        9.67      0.63 o 
  12   2   2      541.60      544.13      6.44 o 
  13   2   2       48.47       52.71      1.60 o 
  14   2   2        0.10        1.25      0.94 o 
  15   2   2        3.40        5.08      1.07 o 
  16   2   2       37.99       37.10      1.72 o 
  17   2   2       16.71       18.89      1.23 o 
  18   2   2        2.91        2.67      0.94 o 
  19   2   2       22.19       23.80      1.49 o 
  20   2   2      188.61      187.83      3.88 o 
  21   2   2      326.97      337.90      5.77 o 
 -20   3   2        0.30        0.53      1.37 o 
 -19   3   2       42.81       44.88      3.27 o 
 -18   3   2      667.60      712.67     17.76 o 
 -17   3   2       90.84       92.63      3.48 o 
 -16   3   2       42.63       44.14      2.17 o 
 -15   3   2       13.52       13.44      1.05 o 
 -14   3   2       69.49       64.64      1.69 o 
 -13   3   2       35.93       33.35      1.20 o 
 -12   3   2       80.03       75.63      1.66 o 
 -11   3   2        3.08        4.86      0.54 o 
 -10   3   2      667.57      664.78      7.72 o 
  -9   3   2       14.74       18.17      0.65 o 
  -8   3   2      201.71      196.72      3.06 o 
  -7   3   2      421.90      434.22      5.80 o 
  -6   3   2       92.50       99.93      1.78 o 
  -5   3   2       87.28       90.51      1.61 o 
  -4   3   2        8.65        7.02      0.56 o 
  -3   3   2      201.07      196.26      3.40 o 
  -2   3   2      568.72      561.55     12.41 o 
  -1   3   2     1096.06     1102.16     23.51 o 
   0   3   2        3.45        5.40      0.86 o 
   1   3   2      138.63      128.72      3.90 o 
   2   3   2       83.91       86.86      3.13 o 
   3   3   2       43.94       37.95      2.17 o 
   4   3   2      541.34      545.89      7.98 o 
   5   3   2      574.33      568.63      7.74 o 
   6   3   2       83.01       82.12      1.87 o 
   7   3   2      129.19      123.05      2.17 o 
   8   3   2       42.14       44.00      1.53 o 
   9   3   2      772.40      761.79     13.62 o 
  10   3   2       93.78       91.56      2.00 o 
  11   3   2        0.61        0.00      0.49 o 
  12   3   2        5.64        6.70      0.77 o 
  13   3   2        1.02        0.79      0.63 o 
  14   3   2       27.34       29.56      1.20 o 
  15   3   2      332.35      324.44      5.63 o 
  16   3   2      262.75      277.20      5.13 o 
  17   3   2      108.77      105.66      2.77 o 
  18   3   2       23.35       25.37      1.89 o 
  19   3   2        6.42        4.81      1.34 o 
 -17   4   2        6.74        7.95      0.77 o 
 -16   4   2       20.35       21.31      1.06 o 
 -15   4   2        0.31        1.30      0.93 o 
 -14   4   2        0.71        1.18      0.90 o 
 -13   4   2       18.56       21.65      1.56 o 
 -12   4   2        0.95        2.65      1.06 o 
 -11   4   2       99.62      100.70      2.87 o 
 -10   4   2       33.86       32.55      1.57 o 
  -9   4   2       17.78       18.37      1.25 o 
  -8   4   2       73.65       74.71      2.20 o 
  -7   4   2       99.52       97.93      2.50 o 
  -6   4   2       40.50       40.36      1.52 o 
  -5   4   2       18.75       20.48      1.10 o 
  -4   4   2       18.96       18.41      1.05 o 
  -3   4   2       54.58       58.55      1.66 o 
  -2   4   2      111.58      112.31      2.42 o 
  -1   4   2       40.62       41.18      2.17 o 
   0   4   2        1.93        1.26      0.86 o 
   1   4   2       12.01       10.43      1.33 o 
   2   4   2       10.36       13.41      1.53 o 
   3   4   2        6.12        6.14      1.28 o 
   4   4   2       55.87       48.37      2.74 o 
   5   4   2        8.06       11.61      1.68 o 
   6   4   2      523.13      484.77     12.58 o 
   7   4   2        9.13        8.53      1.66 o 
   8   4   2      245.78      230.73      7.56 o 
   9   4   2        0.08        1.47      1.36 o 
  10   4   2       91.12       90.05      1.58 o 
  11   4   2        4.22        3.74      0.54 o 
  12   4   2       18.02       18.39      0.94 o 
  13   4   2       34.77       33.83      1.29 o 
  14   4   2        1.84        2.55      0.60 o 
  15   4   2       51.07       43.72      2.04 o 
 -10   5   2       12.47       13.24      1.27 o 
  -9   5   2        2.27        2.68      0.94 o 
  -8   5   2        0.22       -0.39      1.16 o 
  -7   5   2       11.74       13.56      2.07 o 
  -6   5   2      236.87      240.16      4.96 o 
  -5   5   2      148.21      148.42      4.16 o 
  -4   5   2        6.04        4.58      0.87 o 
  -3   5   2        0.49        0.33      0.84 o 
  -2   5   2        6.14        6.55      0.86 o 
  -1   5   2       10.36       12.20      1.02 o 
   0   5   2        4.22        5.32      0.73 o 
   1   5   2       11.89       10.30      0.88 o 
   2   5   2       40.00       42.68      2.86 o 
   3   5   2        5.66        8.38      1.68 o 
   4   5   2       22.99       21.05      2.38 o 
   5   5   2       12.06       12.49      2.00 o 
   6   5   2       14.22       16.10      2.21 o 
   7   5   2       12.89       13.57      2.19 o 
   8   5   2       81.24       82.04      4.61 o 
 -24   1   3        0.18        0.85      0.90 o 
 -23   1   3       18.30       20.08      1.29 o 
 -22   1   3       25.62       25.16      1.37 o 
 -21   1   3       35.16       30.74      1.42 o 
 -20   1   3        0.01        0.46      0.68 o 
 -19   1   3       13.48       10.87      1.38 o 
 -18   1   3        1.05        3.11      0.78 o 
 -17   1   3       58.45       42.19      1.44 o 
 -16   1   3       83.41       73.59      1.62 o 
 -15   1   3       16.26       11.58      0.70 o 
 -14   1   3      347.06      343.87      3.53 o 
 -13   1   3       24.67       27.55      0.94 o 
 -12   1   3      299.68      294.90      2.47 o 
 -11   1   3        5.93        8.51      0.46 o 
 -10   1   3        8.88       13.37      0.39 o 
  -9   1   3       74.06       65.68      0.76 o 
  -8   1   3       59.65       79.58      0.87 o 
  -7   1   3     2016.65     2118.52     17.18 o 
  -6   1   3     1986.90     2111.04     14.70 o 
  -5   1   3       42.57       41.47      0.51 o 
  -4   1   3      128.12      139.20      1.46 o 
  -3   1   3       80.22       73.63      0.71 o 
  -2   1   3       54.25       59.99      0.64 o 
  -1   1   3     1364.32     1383.78      9.76 o 
   0   1   3      457.20      496.93      4.19 o 
   1   1   3     2647.12     2821.75     22.09 o 
   2   1   3      275.35      296.69      2.91 o 
   3   1   3      696.33      730.20      5.61 o 
   4   1   3      669.08      805.48      6.98 o 
   5   1   3      106.71      110.02      1.21 o 
   6   1   3      228.44      218.51      2.05 o 
   7   1   3      129.60      112.21      1.07 o 
   8   1   3      245.85      278.11      2.27 o 
   9   1   3      136.98      128.03      1.31 o 
  10   1   3      216.60      204.19      2.09 o 
  11   1   3       76.18       72.48      1.13 o 
  12   1   3      446.24      423.86      4.05 o 
  13   1   3      427.57      418.07      6.06 o 
  14   1   3       27.52       26.91      0.96 o 
  15   1   3      314.20      310.83      3.76 o 
  16   1   3      162.88      157.56      2.38 o 
  17   1   3       29.78       31.11      1.14 o 
  18   1   3       69.97       66.84      1.70 o 
  19   1   3        0.20        0.50      0.64 o 
  20   1   3       46.17       51.38      1.72 o 
  21   1   3        5.74        7.50      1.03 o 
 -23   2   3      149.10      165.44      4.30 o 
 -22   2   3       50.46       54.46      2.15 o 
 -21   2   3      183.77      173.79      5.52 o 
 -20   2   3      174.07      169.94      4.24 o 
 -19   2   3      273.43      274.66      4.32 o 
 -18   2   3      330.39      316.18      4.07 o 
 -17   2   3      560.05      543.96      6.37 o 
 -16   2   3      239.61      224.32      2.81 o 
 -15   2   3      428.59      382.94      3.95 o 
 -14   2   3       17.25       24.41      0.72 o 
 -13   2   3      335.93      345.44      3.30 o 
 -12   2   3      637.38      602.36      5.32 o 
 -11   2   3      525.65      522.31      4.18 o 
 -10   2   3       30.47       34.03      0.80 o 
  -9   2   3        1.07        1.31      0.33 o 
  -8   2   3      134.33      138.94      1.87 o 
  -7   2   3       33.05       27.45      0.69 o 
  -6   2   3      807.99      820.53      6.84 o 
  -5   2   3       70.02       66.27      1.24 o 
  -4   2   3      136.49      128.35      1.73 o 
  -3   2   3        2.14        2.27      0.40 o 
  -2   2   3       69.96       67.18      1.30 o 
  -1   2   3      227.06      232.87      3.40 o 
   0   2   3        5.46        2.55      0.50 o 
   1   2   3      622.35      680.50      8.96 o 
   2   2   3      703.85      781.53     10.26 o 
   3   2   3      770.14      855.93      8.42 o 
   4   2   3      661.02      689.93      9.99 o 
   5   2   3      579.93      597.87      6.84 o 
   6   2   3      474.37      452.58      4.80 o 
   7   2   3      365.68      373.69      3.38 o 
   8   2   3      149.54      153.48      1.75 o 
   9   2   3      104.36      103.77      1.39 o 
  10   2   3      403.78      396.89      4.44 o 
  11   2   3      777.95      768.11      8.64 o 
  12   2   3      730.38      734.56     10.96 o 
  13   2   3      276.89      267.92      4.26 o 
  14   2   3      230.73      236.38      3.98 o 
  15   2   3       84.34       87.15      2.74 o 
  16   2   3        2.31        3.34      1.16 o 
  17   2   3       48.66       51.04      1.95 o 
  18   2   3       42.45       43.28      1.88 o 
  19   2   3      202.85      201.24      4.06 o 
  20   2   3       41.68       42.96      2.14 o 
 -21   3   3      200.98      205.73      7.77 o 
 -20   3   3        1.66        1.89      1.58 o 
 -19   3   3       48.36       39.86      3.23 o 
 -18   3   3       29.33       29.66      1.65 o 
 -17   3   3        1.27        1.66      0.76 o 
 -16   3   3      267.07      264.09      4.81 o 
 -15   3   3      226.23      228.61      4.69 o 
 -14   3   3      401.26      382.92      5.24 o 
 -13   3   3      567.11      532.60      6.70 o 
 -12   3   3       28.80       32.89      1.18 o 
 -11   3   3      120.53      121.32      2.04 o 
 -10   3   3       14.96       20.80      0.72 o 
  -9   3   3      321.11      319.18      5.86 o 
  -8   3   3     1218.45     1205.96     19.02 o 
  -7   3   3      695.45      659.89     10.56 o 
  -6   3   3      685.87      641.16     10.19 o 
  -5   3   3     1617.43     1630.55     24.28 o 
  -4   3   3      632.18      647.25     14.47 o 
  -3   3   3       38.20       41.69      2.02 o 
  -2   3   3      428.23      431.73     10.17 o 
  -1   3   3      499.02      447.69     10.56 o 
   0   3   3     2362.03     2373.18     49.68 o 
   1   3   3     1573.71     1577.45     33.74 o 
   2   3   3     1050.74     1061.70     13.54 o 
   3   3   3      764.25      751.10      9.91 o 
   4   3   3       99.11      107.63      2.16 o 
   5   3   3      842.22      862.04     11.51 o 
   6   3   3       89.53       85.45      2.06 o 
   7   3   3      522.07      516.86      7.93 o 
   8   3   3     1176.34     1154.17     15.42 o 
   9   3   3      146.52      151.69      2.05 o 
  10   3   3       32.67       35.53      1.34 o 
  11   3   3       34.20       36.49      1.39 o 
  12   3   3       18.07       16.87      0.81 o 
  13   3   3        9.11       10.17      0.84 o 
  14   3   3        0.68       -0.61      0.76 o 
  15   3   3      268.57      267.65      5.03 o 
  16   3   3       97.57       97.24      2.85 o 
  17   3   3      160.02      171.11      3.88 o 
  18   3   3      150.86      152.53      3.19 o 
 -17   4   3        1.50        3.34      0.68 o 
 -16   4   3       30.86       34.86      2.44 o 
 -15   4   3       36.04       36.89      2.07 o 
 -14   4   3      162.17      157.61      4.19 o 
 -13   4   3      497.77      479.75      8.94 o 
 -12   4   3      504.66      491.46      9.00 o 
 -11   4   3      197.64      200.05      4.52 o 
 -10   4   3      167.68      162.23      3.85 o 
  -9   4   3       27.67       27.98      1.49 o 
  -8   4   3       53.61       57.55      1.98 o 
  -7   4   3      134.94      136.90      3.21 o 
  -6   4   3       92.09       86.78      3.92 o 
  -5   4   3      554.70      552.91      9.11 o 
  -4   4   3      213.30      216.93      4.18 o 
  -3   4   3      236.36      240.07      4.42 o 
  -2   4   3       11.11       11.46      1.36 o 
  -1   4   3       88.18       84.20      3.41 o 
   0   4   3       52.01       49.31      2.64 o 
   1   4   3       15.50       14.88      1.71 o 
   2   4   3       11.34       15.66      1.83 o 
   3   4   3      158.03      151.11      5.30 o 
   4   4   3       11.76       16.63      1.89 o 
   5   4   3      104.87      107.11      4.57 o 
   6   4   3      709.48      710.96     17.53 o 
   7   4   3      974.73      981.50     23.26 o 
   8   4   3       30.60       31.98      1.11 o 
   9   4   3       60.34       61.19      1.71 o 
  10   4   3       13.46       15.33      1.02 o 
  11   4   3      254.91      250.75      3.69 o 
  12   4   3      611.70      625.15      7.81 o 
  13   4   3      238.29      233.39      4.29 o 
  14   4   3      548.30      550.95      9.92 o 
 -10   5   3       41.97       43.61      2.05 o 
  -9   5   3      171.68      167.74      4.13 o 
  -8   5   3      529.75      546.11      9.70 o 
  -7   5   3      168.66      174.31      5.26 o 
  -6   5   3      133.85      142.72      3.58 o 
  -5   5   3      397.11      417.20      7.58 o 
  -4   5   3      138.47      139.01      3.37 o 
  -3   5   3       11.85       14.87      1.26 o 
  -2   5   3      102.67      109.14      2.77 o 
  -1   5   3      378.85      380.77      6.75 o 
   0   5   3      556.96      565.97      9.37 o 
   1   5   3      306.84      316.03      9.19 o 
   2   5   3      601.47      636.42     15.99 o 
   3   5   3      180.85      194.58      6.84 o 
   4   5   3        1.51        5.54      1.61 o 
   5   5   3       49.36       52.08      3.50 o 
   6   5   3      235.79      236.08      8.15 o 
   7   5   3      453.68      456.88     13.06 o 
 -25   0   4      127.59      121.12      4.01 o 
 -24   0   4      177.44      182.28      5.31 o 
 -23   0   4      134.91      132.05      4.47 o 
 -22   0   4       15.28       14.59      1.79 o 
 -21   0   4       28.95       34.60      1.84 o 
 -20   0   4      295.70      281.74      5.45 o 
 -19   0   4      129.68      143.46      4.00 o 
 -18   0   4      630.59      646.07     14.79 o 
 -17   0   4     1209.47     1153.23     18.23 o 
 -16   0   4      431.09      403.74     10.97 o 
 -15   0   4      540.54      544.27      6.82 o 
 -14   0   4      115.12      112.50      2.18 o 
 -13   0   4     1516.39     1434.14     16.36 o 
 -12   0   4       15.14       19.45      1.41 o 
 -11   0   4     2113.69     2211.45     27.21 o 
 -10   0   4      266.47      252.53      2.84 o 
  -9   0   4     2612.13     2652.25     23.03 o 
  -8   0   4      149.97      161.87      2.01 o 
  -7   0   4      331.78      292.66      2.87 o 
  -6   0   4      233.44      306.70      3.05 o 
  -5   0   4        8.41       12.75      0.58 o 
  -4   0   4      791.54      918.74      8.00 o 
  -3   0   4     5628.33     5244.95     56.04 o 
  -2   0   4     1061.98      964.81      9.06 o 
  -1   0   4      712.53      651.80      6.42 o 
   0   0   4      777.40      747.58      6.62 o 
   1   0   4     2368.05     2399.01     21.93 o 
   2   0   4      445.88      477.85      4.41 o 
   3   0   4      555.06      567.65      7.32 o 
   4   0   4      228.05      313.62      3.53 o 
   5   0   4      277.77      393.15      4.52 o 
   6   0   4     3172.41     3306.29     39.48 o 
   7   0   4     1272.91     1316.01     16.28 o 
   8   0   4     3201.69     3190.69     38.22 o 
   9   0   4      982.89      974.09     10.49 o 
  10   0   4      392.98      407.62      4.92 o 
  11   0   4       80.94       80.99      2.88 o 
  12   0   4      127.32      128.44      2.53 o 
  13   0   4     1464.07     1425.50     21.27 o 
  14   0   4     5901.80     5725.21     81.47 o 
  15   0   4      164.07      170.82      3.42 o 
  16   0   4      635.34      650.03     17.01 o 
  17   0   4      245.64      249.43      8.41 o 
  18   0   4        1.27        1.34      1.53 o 
  19   0   4      155.86      152.92      6.47 o 
 -24   1   4      403.15      433.65      6.82 o 
 -23   1   4      271.65      268.94      4.86 o 
 -22   1   4      275.93      262.36      4.19 o 
 -21   1   4      423.55      430.19      9.45 o 
 -20   1   4      289.28      294.61      5.15 o 
 -19   1   4      106.76      106.87      2.69 o 
 -18   1   4       33.14       35.31      1.59 o 
 -17   1   4      432.42      392.17      6.04 o 
 -16   1   4       76.22       80.64      1.59 o 
 -15   1   4       16.14       12.78      0.75 o 
 -14   1   4     2223.80     2227.02     15.54 o 
 -13   1   4      939.77      921.94      6.50 o 
 -12   1   4     1364.74     1351.08      9.81 o 
 -11   1   4      532.99      522.28      4.13 o 
 -10   1   4       89.98       87.53      1.41 o 
  -9   1   4       28.23       38.62      0.70 o 
  -8   1   4     1597.52     1558.91     12.65 o 
  -7   1   4      952.42      950.55      8.42 o 
  -6   1   4     7449.30     7556.39     55.82 o 
  -5   1   4     1425.93     1459.97     12.13 o 
  -4   1   4     2570.72     2650.93     20.36 o 
  -3   1   4     1371.69     1427.03     10.79 o 
  -2   1   4       30.69       33.38      0.52 o 
  -1   1   4      135.92      151.70      1.34 o 
   0   1   4     3305.32     3418.96     26.43 o 
   1   1   4     1231.24     1215.64     10.40 o 
   2   1   4     4299.94     4398.27     32.03 o 
   3   1   4     5121.58     5361.08     47.93 o 
   4   1   4      325.96      292.61      2.72 o 
   5   1   4      496.81      490.21      3.64 o 
   6   1   4      707.96      747.93      5.08 o 
   7   1   4      769.48      799.06      8.00 o 
   8   1   4      786.42      793.75      5.66 o 
   9   1   4     1132.98     1110.25      8.68 o 
  10   1   4      700.44      705.04      6.15 o 
  11   1   4      320.73      314.58      4.12 o 
  12   1   4      148.63      137.21      2.01 o 
  13   1   4       39.08       37.50      1.16 o 
  14   1   4      135.71      134.02      2.15 o 
  15   1   4       16.73       17.80      0.86 o 
  16   1   4       98.15       97.93      1.85 o 
  17   1   4      283.64      275.42      3.55 o 
  18   1   4       45.84       42.86      1.36 o 
  19   1   4       67.70       73.41      1.65 o 
  20   1   4      183.18      185.07      4.16 o 
 -23   2   4      225.71      239.88      4.55 o 
 -22   2   4       39.26       43.34      1.30 o 
 -21   2   4        2.87        4.08      0.64 o 
 -20   2   4      137.10      146.90      2.49 o 
 -19   2   4       63.22       60.69      1.48 o 
 -18   2   4      322.53      317.56      4.21 o 
 -17   2   4     1296.59     1317.72     13.04 o 
 -16   2   4        3.10        3.72      0.61 o 
 -15   2   4      207.04      168.62      2.16 o 
 -14   2   4       12.43       11.35      0.58 o 
 -13   2   4       96.38       85.87      1.23 o 
 -12   2   4      174.67      166.80      1.84 o 
 -11   2   4      499.59      486.46      4.87 o 
 -10   2   4      608.61      590.01      5.70 o 
  -9   2   4      645.35      646.93      6.13 o 
  -8   2   4       26.12       43.40      0.82 o 
  -7   2   4      180.97      192.98      1.95 o 
  -6   2   4      778.17      827.67      8.24 o 
  -5   2   4      461.75      449.99      5.24 o 
  -4   2   4      163.19      182.47      2.43 o 
  -3   2   4      572.62      537.76      6.12 o 
  -2   2   4      329.59      324.97      4.69 o 
  -1   2   4      638.96      649.05      8.66 o 
   0   2   4      793.27      781.21     10.88 o 
   1   2   4       13.18       20.08      0.66 o 
   2   2   4      784.77      807.24      8.89 o 
   3   2   4      288.01      308.61      3.52 o 
   4   2   4       12.53       15.75      0.68 o 
   5   2   4      263.56      252.21      3.03 o 
   6   2   4      230.71      225.05      2.24 o 
   7   2   4      281.29      289.99      2.98 o 
   8   2   4      854.67      834.52      8.00 o 
   9   2   4      386.26      389.70      4.36 o 
  10   2   4      588.07      558.73      6.58 o 
  11   2   4        0.57        1.07      0.59 o 
  12   2   4      138.47      130.03      2.64 o 
  13   2   4      289.75      292.30      4.63 o 
  14   2   4      648.46      642.61      8.69 o 
  15   2   4      574.05      580.15      8.07 o 
  16   2   4      591.80      579.03      8.18 o 
  17   2   4       45.34       45.23      1.95 o 
  18   2   4       73.53       69.45      2.32 o 
  19   2   4        2.83        2.27      1.32 o 
 -21   3   4        8.94        5.20      1.97 o 
 -20   3   4       70.39       78.24      4.50 o 
 -19   3   4      207.07      198.48      5.19 o 
 -18   3   4       90.96       95.56      2.74 o 
 -17   3   4       24.64       21.57      1.39 o 
 -16   3   4       35.62       35.05      1.39 o 
 -15   3   4      233.53      224.38      3.61 o 
 -14   3   4      120.97      122.85      2.41 o 
 -13   3   4        0.58        1.88      0.56 o 
 -12   3   4      311.15      312.24      4.19 o 
 -11   3   4       71.88       68.75      1.35 o 
 -10   3   4       88.65       87.60      2.54 o 
  -9   3   4       37.53       42.75      1.69 o 
  -8   3   4      119.49      122.83      2.94 o 
  -7   3   4      122.16      120.57      4.68 o 
  -6   3   4      665.22      662.37     10.63 o 
  -5   3   4      140.28      141.08      2.95 o 
  -4   3   4        8.33        6.99      1.16 o 
  -3   3   4      450.33      415.70     10.12 o 
  -2   3   4        7.28        6.94      1.17 o 
  -1   3   4      105.87      107.55      3.82 o 
   0   3   4      275.98      268.59      3.93 o 
   1   3   4      283.93      277.39      4.17 o 
   2   3   4      310.65      300.69      4.56 o 
   3   3   4       26.22       27.62      1.12 o 
   4   3   4      185.65      177.76      3.24 o 
   5   3   4     1017.23      996.55     13.34 o 
   6   3   4      157.49      146.55      4.50 o 
   7   3   4       34.00       36.17      1.70 o 
   8   3   4      294.90      292.92      6.20 o 
   9   3   4      137.41      135.55      3.70 o 
  10   3   4      124.92      129.08      3.46 o 
  11   3   4       38.36       39.57      1.26 o 
  12   3   4       12.78       11.28      0.92 o 
  13   3   4       15.31       12.86      2.22 o 
  14   3   4        3.69        5.61      0.99 o 
  15   3   4       67.75       67.84      2.26 o 
  16   3   4        0.08       -0.85      0.85 o 
  17   3   4        9.29        9.67      1.12 o 
 -17   4   4       54.19       52.57      2.76 o 
 -16   4   4        0.68        0.39      0.91 o 
 -15   4   4        3.40        5.01      1.36 o 
 -14   4   4        2.07        2.56      1.06 o 
 -13   4   4        9.79       11.78      1.32 o 
 -12   4   4       55.58       53.23      3.41 o 
 -11   4   4      106.12       99.99      3.00 o 
 -10   4   4       15.41       16.43      1.32 o 
  -9   4   4       37.36       38.85      1.77 o 
  -8   4   4        1.03        3.04      0.77 o 
  -7   4   4       61.82       64.73      2.13 o 
  -6   4   4       40.50       43.04      1.71 o 
  -5   4   4       69.93       70.68      2.11 o 
  -4   4   4       17.92       16.06      1.07 o 
  -3   4   4      149.63      143.63      4.86 o 
  -2   4   4      135.79      129.97      4.61 o 
  -1   4   4        6.61        8.75      1.44 o 
   0   4   4       26.81       23.97      2.13 o 
   1   4   4        0.74        1.18      1.07 o 
   2   4   4        1.99        1.68      1.19 o 
   3   4   4       56.98       53.86      3.18 o 
   4   4   4        0.23        2.07      1.27 o 
   5   4   4      187.12      177.39      6.33 o 
   6   4   4        0.02        0.23      0.42 o 
   7   4   4      121.37      108.29      2.30 o 
   8   4   4       35.24       32.51      1.66 o 
   9   4   4        5.09        4.23      0.79 o 
  10   4   4       39.18       40.48      1.24 o 
  11   4   4        4.88        5.22      0.69 o 
  12   4   4       60.95       66.67      2.01 o 
  13   4   4       10.73       10.66      1.56 o 
 -10   5   4       12.44       11.88      1.67 o 
  -9   5   4        0.09        0.86      0.82 o 
  -8   5   4       92.47       95.65      2.98 o 
  -7   5   4      180.44      185.41      4.35 o 
  -6   5   4        3.24        3.14      0.89 o 
  -5   5   4       30.67       33.89      1.71 o 
  -4   5   4        1.31        0.87      0.68 o 
  -3   5   4       29.13       27.25      1.47 o 
  -2   5   4        9.34        9.42      1.46 o 
  -1   5   4       18.03       15.92      1.09 o 
   0   5   4       93.95       96.08      4.42 o 
   1   5   4       85.80       89.50      4.36 o 
   2   5   4        1.18        1.83      1.39 o 
   3   5   4        4.75        4.74      1.66 o 
   4   5   4       10.75       10.70      2.02 o 
   5   5   4        1.54        0.57      1.48 o 
   6   5   4       63.85       62.49      4.02 o 
 -24   1   5        9.87       10.51      1.64 o 
 -23   1   5       46.12       48.85      2.47 o 
 -22   1   5       70.27       74.50      3.04 o 
 -21   1   5      106.62      106.90      3.41 o 
 -20   1   5      111.73      110.36      3.84 o 
 -19   1   5       84.60       85.81      3.31 o 
 -18   1   5       51.11       46.08      1.23 o 
 -17   1   5       45.00       53.88      1.39 o 
 -16   1   5        2.11        2.90      0.77 o 
 -15   1   5     1048.54     1034.05     10.19 o 
 -14   1   5        6.33        8.50      0.53 o 
 -13   1   5       11.79       10.97      0.52 o 
 -12   1   5      210.40      212.42      2.23 o 
 -11   1   5      675.25      618.70      5.96 o 
 -10   1   5       41.73       39.65      0.79 o 
  -9   1   5       25.16       29.45      0.77 o 
  -8   1   5      378.23      424.52      3.61 o 
  -7   1   5       25.07       27.14      0.55 o 
  -6   1   5       15.38       39.53      0.58 o 
  -5   1   5      143.22      147.28      1.46 o 
  -4   1   5     1250.03     1349.62     10.22 o 
  -3   1   5       16.10       14.16      0.49 o 
  -2   1   5      104.45      129.33      1.45 o 
  -1   1   5      252.71      269.49      2.25 o 
   0   1   5        2.78        3.15      0.24 o 
   1   1   5      127.01      132.14      1.36 o 
   2   1   5      492.47      505.43      4.09 o 
   3   1   5      295.63      374.91      3.17 o 
   4   1   5      386.81      414.94      3.18 o 
   5   1   5      443.52      472.81      3.74 o 
   6   1   5       45.02       50.95      0.75 o 
   7   1   5      185.48      194.53      2.06 o 
   8   1   5       19.63       21.30      0.68 o 
   9   1   5       13.10       14.47      0.59 o 
  10   1   5        0.05        1.52      0.44 o 
  11   1   5        8.28        7.90      0.62 o 
  12   1   5      424.06      408.84      4.55 o 
  13   1   5       11.68       12.14      1.07 o 
  14   1   5       98.65       95.18      2.48 o 
  15   1   5        1.22        0.79      0.64 o 
  16   1   5      146.30      144.12      2.42 o 
  17   1   5       14.05       13.51      0.92 o 
  18   1   5        0.60        0.15      0.58 o 
  19   1   5       36.32       33.78      1.70 o 
 -23   2   5       37.56       38.50      1.36 o 
 -22   2   5       33.88       39.77      1.42 o 
 -21   2   5       32.43       38.58      1.35 o 
 -20   2   5        1.88        0.74      0.64 o 
 -19   2   5       21.53       20.10      1.00 o 
 -18   2   5      113.48      112.91      2.12 o 
 -17   2   5      229.72      223.22      3.59 o 
 -16   2   5      141.39      149.50      2.07 o 
 -15   2   5      976.39      915.61      8.53 o 
 -14   2   5      251.76      253.78      2.87 o 
 -13   2   5       47.78       49.67      1.12 o 
 -12   2   5       36.55       40.01      1.00 o 
 -11   2   5       30.28       28.15      0.83 o 
 -10   2   5       30.21       28.43      0.79 o 
  -9   2   5      171.30      170.44      2.09 o 
  -8   2   5     1303.28     1326.83     11.94 o 
  -7   2   5      392.84      383.66      3.81 o 
  -6   2   5      673.04      657.93      8.08 o 
  -5   2   5       80.11       80.17      1.48 o 
  -4   2   5        1.23        2.12      0.58 o 
  -3   2   5       64.31       63.24      1.39 o 
  -2   2   5        8.63        8.14      0.48 o 
  -1   2   5     1015.40     1007.67     12.96 o 
   0   2   5      627.73      616.67      7.02 o 
   1   2   5      900.13      963.17     12.18 o 
   2   2   5      367.71      373.29      4.08 o 
   3   2   5       36.58       36.19      0.69 o 
   4   2   5        7.27        5.55      0.53 o 
   5   2   5       47.63       59.17      0.93 o 
   6   2   5      137.03      133.14      1.63 o 
   7   2   5      289.53      263.52      2.72 o 
   8   2   5      356.62      365.41      4.60 o 
   9   2   5      680.98      664.36      7.66 o 
  10   2   5       78.09       80.25      1.95 o 
  11   2   5      108.80      106.44      2.35 o 
  12   2   5       11.32       10.90      1.11 o 
  13   2   5        5.36        3.83      1.43 o 
  14   2   5        2.05       -0.40      1.93 o 
  15   2   5      336.62      333.41      9.49 o 
  16   2   5     1104.16     1090.78     14.01 o 
  17   2   5       33.04       35.85      2.95 o 
  18   2   5        0.86        2.68      1.14 o 
 -21   3   5      237.27      246.83      8.86 o 
 -20   3   5      226.47      213.29      5.54 o 
 -19   3   5      781.48      772.01     11.46 o 
 -18   3   5      190.52      192.37      4.09 o 
 -17   3   5       22.71       27.65      1.30 o 
 -16   3   5       43.78       43.31      1.86 o 
 -15   3   5      331.07      314.76      4.57 o 
 -14   3   5      449.99      440.42      5.78 o 
 -13   3   5       83.77       95.32      2.43 o 
 -12   3   5      642.63      612.55      8.14 o 
 -11   3   5      382.46      377.67      7.13 o 
 -10   3   5       45.94       44.49      1.86 o 
  -9   3   5        0.24        0.66      0.78 o 
  -8   3   5        1.57        2.58      1.11 o 
  -7   3   5       84.85       81.80      4.45 o 
  -6   3   5      290.64      282.41      7.70 o 
  -5   3   5      672.17      646.71     15.18 o 
  -4   3   5      583.73      564.47      7.43 o 
  -3   3   5      174.32      162.67      2.20 o 
  -2   3   5      271.34      267.70      4.03 o 
  -1   3   5       20.11       18.60      0.92 o 
   0   3   5        7.19        9.90      1.01 o 
   1   3   5       83.49       82.74      1.93 o 
   2   3   5      285.85      274.49      4.78 o 
   3   3   5      383.03      345.24      5.43 o 
   4   3   5      221.85      204.05      3.74 o 
   5   3   5      364.20      394.88      8.22 o 
   6   3   5      235.92      223.85      6.88 o 
   7   3   5       80.05       80.20      3.40 o 
   8   3   5       41.57       42.38      1.27 o 
   9   3   5      118.43      116.79      1.99 o 
  10   3   5       57.97       57.13      1.70 o 
  11   3   5      123.12      122.23      2.75 o 
  12   3   5      456.57      460.04      7.62 o 
  13   3   5       92.24       93.73      2.63 o 
  14   3   5        0.19        0.24      0.89 o 
  15   3   5       38.07       43.31      2.49 o 
  16   3   5       13.89       14.16      2.92 o 
 -17   4   5      149.98      153.06      4.55 o 
 -16   4   5      184.62      185.54      6.35 o 
 -15   4   5      457.91      455.02      9.05 o 
 -14   4   5      147.96      150.61      4.20 o 
 -13   4   5      271.26      257.79      5.79 o 
 -12   4   5       22.82       26.05      1.73 o 
 -11   4   5      172.20      164.48      4.15 o 
 -10   4   5       81.10       77.20      2.63 o 
  -9   4   5      384.79      363.99      8.51 o 
  -8   4   5      818.19      833.21     13.69 o 
  -7   4   5      582.41      587.70     10.06 o 
  -6   4   5        1.51        2.63      0.80 o 
  -5   4   5      298.55      301.56      5.72 o 
  -4   4   5      105.28      105.34      4.28 o 
  -3   4   5       43.65       46.81      2.88 o 
  -2   4   5      624.45      572.62     14.26 o 
  -1   4   5      316.63      309.40      8.85 o 
   0   4   5      515.85      532.88     13.57 o 
   1   4   5      276.27      281.68      8.43 o 
   2   4   5      313.18      325.50      9.47 o 
   3   4   5      348.16      328.98      9.68 o 
   4   4   5        0.08        1.75      0.58 o 
   5   4   5      398.09      373.80      5.64 o 
   6   4   5      168.03      169.55      3.24 o 
   7   4   5       31.76       39.16      3.30 o 
   8   4   5      575.78      594.47      8.83 o 
   9   4   5      316.12      318.62      4.46 o 
  10   4   5      156.30      161.70      3.18 o 
  11   4   5       52.20       51.52      2.33 o 
  12   4   5       97.73      108.43      3.10 o 
  -9   5   5       61.25       59.21      2.44 o 
  -8   5   5       85.73       86.96      2.93 o 
  -7   5   5       93.30       97.98      3.04 o 
  -6   5   5      331.79      328.16      6.53 o 
  -5   5   5      177.98      174.62      4.14 o 
  -4   5   5      339.73      347.16      6.67 o 
  -3   5   5      217.25      222.10      4.70 o 
  -2   5   5       47.85       55.07      1.91 o 
  -1   5   5       59.70       61.85      3.62 o 
   0   5   5       14.40       10.48      1.92 o 
   1   5   5      172.65      167.38      6.40 o 
   2   5   5      102.37      109.00      5.11 o 
   3   5   5      145.39      149.27      6.19 o 
   4   5   5      256.44      277.44      9.27 o 
 -25   0   6       93.91       93.33      6.41 o 
 -24   0   6      525.12      573.16      9.74 o 
 -23   0   6      217.84      214.05      4.78 o 
 -22   0   6        3.42       10.39      1.47 o 
 -21   0   6      126.34      127.81      5.13 o 
 -20   0   6       49.69       53.48      3.63 o 
 -19   0   6      143.46      154.00      5.48 o 
 -18   0   6       45.23       42.01      2.96 o 
 -17   0   6        4.86        4.46      1.51 o 
 -16   0   6      356.22      364.05      9.20 o 
 -15   0   6       68.19       66.80      3.80 o 
 -14   0   6      137.23      144.78      3.63 o 
 -13   0   6     9789.35     9505.52     98.11 o 
 -12   0   6      741.16      730.49      7.07 o 
 -11   0   6      617.55      697.98      8.26 o 
 -10   0   6        6.00        8.22      0.51 o 
  -9   0   6      106.18      122.02      1.75 o 
  -8   0   6     1774.96     1726.90     15.18 o 
  -7   0   6     3590.13     3591.03     30.13 o 
  -6   0   6     7534.19     7772.59     64.91 o 
  -5   0   6     6085.24     6244.61     74.48 o 
  -4   0   6        2.11        0.55      0.30 o 
  -3   0   6       40.29       34.29      1.01 o 
  -2   0   6        3.06        1.58      0.61 o 
  -1   0   6     2683.73     2736.51     21.67 o 
   0   0   6     2118.31     2276.56     22.80 o 
   1   0   6     3461.51     3427.81     34.59 o 
   2   0   6     1727.52     1689.05     17.75 o 
   3   0   6     1670.73     1819.25     22.22 o 
   4   0   6     1143.72     1205.32     15.05 o 
   5   0   6     1065.27     1194.94     12.68 o 
   6   0   6       20.72       27.81      1.57 o 
   7   0   6      804.85      863.47     13.08 o 
   8   0   6      467.89      471.43     12.65 o 
   9   0   6     1288.81     1248.67     34.93 o 
  10   0   6      544.22      544.19     14.43 o 
  11   0   6      197.03      201.46      3.83 o 
  12   0   6       20.43       20.79      2.30 o 
  13   0   6      118.21      112.95      4.91 o 
  14   0   6      113.20      113.80      5.21 o 
  15   0   6       97.12       94.85      4.71 o 
  16   0   6       79.21       72.92      4.23 o 
  17   0   6      277.97      265.23      8.93 o 
  18   0   6      494.38      505.88     14.40 o 
  19   0   6      116.53      124.10      5.79 o 
 -24   1   6      556.10      547.77     13.63 o 
 -23   1   6       70.46       75.39      4.26 o 
 -22   1   6        0.83        3.87      1.97 o 
 -21   1   6      309.14      313.45      6.61 o 
 -20   1   6      957.91      995.44     14.40 o 
 -19   1   6      945.92      924.79     11.57 o 
 -18   1   6      711.79      708.74      8.18 o 
 -17   1   6      784.84      766.06     10.46 o 
 -16   1   6      497.53      489.60      7.15 o 
 -15   1   6      998.74      995.24     11.45 o 
 -14   1   6      230.92      221.75      2.79 o 
 -13   1   6     1673.51     1659.14     12.75 o 
 -12   1   6      980.63      969.40      7.77 o 
 -11   1   6        4.21        8.44      0.84 o 
 -10   1   6      844.37      849.18      6.81 o 
  -9   1   6       48.19       40.86      0.72 o 
  -8   1   6        9.27        9.26      1.12 o 
  -7   1   6      245.14      267.26      2.39 o 
  -6   1   6       19.62       26.24      0.51 o 
  -5   1   6       43.11       34.13      0.67 o 
  -4   1   6       94.37       79.20      1.12 o 
  -3   1   6       65.09       50.95      0.96 o 
  -2   1   6     3010.02     3021.61     22.37 o 
  -1   1   6      255.57      249.65      2.39 o 
   0   1   6      172.10      180.40      1.77 o 
   1   1   6      596.47      584.49      4.50 o 
   2   1   6        3.50        4.16      0.27 o 
   3   1   6        7.88       11.34      0.41 o 
   4   1   6      759.11      759.45      6.19 o 
   5   1   6      185.30      148.46      1.75 o 
   6   1   6      768.95      766.47      7.11 o 
   7   1   6     1173.28     1265.70     11.28 o 
   8   1   6      315.00      310.60      3.90 o 
   9   1   6      450.97      430.34      5.36 o 
  10   1   6       19.66       20.80      0.91 o 
  11   1   6       13.23       17.51      0.88 o 
  12   1   6      306.09      287.05      3.79 o 
  13   1   6      374.75      367.86      4.64 o 
  14   1   6     1191.52     1156.23     12.55 o 
  15   1   6      584.17      576.78      6.79 o 
  16   1   6       21.17       21.03      1.02 o 
  17   1   6       39.68       41.06      2.24 o 
  18   1   6        1.34        3.46      1.82 o 
 -23   2   6       74.93       78.82      1.97 o 
 -22   2   6       43.70       42.24      1.56 o 
 -21   2   6       21.64       22.67      1.69 o 
 -20   2   6       25.08       24.26      1.19 o 
 -19   2   6       20.61       20.71      1.19 o 
 -18   2   6       24.01       22.47      1.41 o 
 -17   2   6      169.03      165.49      2.45 o 
 -16   2   6       65.49       60.42      1.33 o 
 -15   2   6      247.35      257.97      3.53 o 
 -14   2   6      435.65      435.20      4.75 o 
 -13   2   6      751.86      731.53      7.24 o 
 -12   2   6      411.42      400.99      4.33 o 
 -11   2   6      685.76      694.95      6.81 o 
 -10   2   6       18.63       15.61      0.68 o 
  -9   2   6      506.37      479.96      4.84 o 
  -8   2   6      462.37      478.01      5.40 o 
  -7   2   6     2032.71     2017.14     19.69 o 
  -6   2   6      819.59      803.75     10.91 o 
  -5   2   6     1456.69     1424.52     22.28 o 
  -4   2   6       38.28       45.48      1.98 o 
  -3   2   6       54.75       53.14      2.34 o 
  -2   2   6       11.54       15.01      0.55 o 
  -1   2   6     1062.07     1061.26     11.67 o 
   0   2   6       90.01       79.72      1.23 o 
   1   2   6     1855.28     1895.05     18.29 o 
   2   2   6      471.32      456.39      4.47 o 
   3   2   6      438.00      466.90      4.30 o 
   4   2   6       58.00       55.32      0.94 o 
   5   2   6      157.75      142.08      1.75 o 
   6   2   6       16.42       19.17      0.94 o 
   7   2   6     1080.65     1014.46     11.09 o 
   8   2   6      232.27      242.75      3.87 o 
   9   2   6       85.62       83.31      2.08 o 
  10   2   6      441.63      432.23      6.17 o 
  11   2   6      107.87      103.99      2.48 o 
  12   2   6       37.86       39.71      2.56 o 
  13   2   6        1.21        3.21      2.20 o 
  14   2   6        0.08        1.14      2.38 o 
  15   2   6       60.99       61.53      5.77 o 
  16   2   6       22.69       34.65      4.08 o 
  17   2   6       24.75       25.53      2.00 o 
 -20   3   6       52.75       58.86      2.74 o 
 -19   3   6      470.42      464.19      7.70 o 
 -18   3   6      176.47      176.32      3.33 o 
 -17   3   6       66.09       69.29      2.12 o 
 -16   3   6        3.39        3.92      0.68 o 
 -15   3   6        5.77        6.09      0.68 o 
 -14   3   6        3.38        3.58      0.56 o 
 -13   3   6      125.24      119.56      2.08 o 
 -12   3   6      183.79      176.05      6.20 o 
 -11   3   6       69.29       70.84      2.48 o 
 -10   3   6       91.42       85.08      2.65 o 
  -9   3   6        1.68        1.99      0.75 o 
  -8   3   6       27.14       27.22      1.10 o 
  -7   3   6       15.43       15.81      0.70 o 
  -6   3   6       78.97       81.94      1.69 o 
  -5   3   6       31.39       32.03      1.10 o 
  -4   3   6     1259.18     1263.88     16.27 o 
  -3   3   6        1.91        2.65      0.80 o 
  -2   3   6      189.07      179.25      2.59 o 
  -1   3   6       70.58       69.33      1.33 o 
   0   3   6      347.18      336.63      7.60 o 
   1   3   6        5.71        5.14      0.71 o 
   2   3   6       34.39       33.73      1.41 o 
   3   3   6       65.91       56.16      2.53 o 
   4   3   6      256.23      250.89      4.67 o 
   5   3   6        0.41        0.03      0.31 o 
   6   3   6      181.06      168.74      3.08 o 
   7   3   6      107.37      101.81      1.80 o 
   8   3   6       21.60       19.16      0.99 o 
   9   3   6       64.37       61.90      1.92 o 
  10   3   6        5.20        2.56      1.55 o 
  11   3   6       40.43       34.51      4.66 o 
  12   3   6      106.52      115.99      5.84 o 
  13   3   6      198.32      206.84      6.03 o 
  14   3   6        0.70        1.41      0.89 o 
  15   3   6      144.04      150.71      4.11 o 
 -16   4   6        6.01        7.64      1.34 o 
 -15   4   6       80.32       81.36      3.15 o 
 -14   4   6       23.93       24.34      2.16 o 
 -13   4   6        0.04        3.32      1.03 o 
 -12   4   6        2.49        3.02      0.95 o 
 -11   4   6       56.61       52.03      2.28 o 
 -10   4   6        1.90        1.75      0.87 o 
  -9   4   6       14.31       15.42      1.33 o 
  -8   4   6      139.84      137.58      3.58 o 
  -7   4   6       94.64       96.04      2.87 o 
  -6   4   6      180.75      186.41      4.20 o 
  -5   4   6       33.51       33.86      2.58 o 
  -4   4   6        1.79        1.40      1.24 o 
  -3   4   6       18.32       15.45      2.00 o 
  -2   4   6       17.22       16.97      2.06 o 
  -1   4   6        3.77        3.99      1.44 o 
   0   4   6        0.36        0.93      1.19 o 
   1   4   6        0.03        1.49      1.28 o 
   2   4   6        4.35        3.21      0.63 o 
   3   4   6      118.03      106.12      2.22 o 
   4   4   6       11.14       10.78      0.95 o 
   5   4   6        1.78        1.30      0.66 o 
   6   4   6       55.20       54.12      1.83 o 
   7   4   6       36.40       38.73      3.15 o 
   8   4   6       15.25       13.63      0.84 o 
   9   4   6       30.10       29.36      1.31 o 
  10   4   6        5.01        1.81      0.84 o 
  11   4   6        9.63        7.92      1.58 o 
  -7   5   6       15.58       14.45      1.37 o 
  -6   5   6        6.77        7.53      1.09 o 
  -5   5   6        1.54        1.18      0.79 o 
  -4   5   6        9.38        8.91      1.07 o 
  -3   5   6        0.10        0.35      0.68 o 
  -2   5   6       32.21       30.38      2.83 o 
  -1   5   6       32.16       30.14      2.91 o 
   0   5   6       22.74       20.39      2.47 o 
   1   5   6       18.60       16.01      2.31 o 
 -24   1   7       15.67       17.71      2.68 o 
 -23   1   7        1.42        2.87      1.96 o 
 -22   1   7       54.57       64.65      3.84 o 
 -21   1   7       22.59       23.85      1.48 o 
 -20   1   7       61.22       70.10      2.12 o 
 -19   1   7       23.09       19.98      1.33 o 
 -18   1   7      138.66      133.14      3.61 o 
 -17   1   7       37.47       33.89      2.46 o 
 -16   1   7       47.52       46.69      1.81 o 
 -15   1   7      476.73      461.10      6.02 o 
 -14   1   7      215.72      221.64      3.10 o 
 -13   1   7      371.53      363.22      3.98 o 
 -12   1   7      495.80      478.18      4.28 o 
 -11   1   7      140.59      145.85      1.78 o 
 -10   1   7      106.87      112.48      1.38 o 
  -9   1   7       15.08       20.33      0.76 o 
  -8   1   7      121.47      123.69      1.35 o 
  -7   1   7        4.30        7.62      0.36 o 
  -6   1   7        0.39        0.06      0.29 o 
  -5   1   7       77.33       89.97      1.24 o 
  -4   1   7       67.50       86.94      1.40 o 
  -3   1   7       12.22       21.52      0.60 o 
  -2   1   7        3.37        0.71      0.33 o 
  -1   1   7       21.27       21.15      0.60 o 
   0   1   7      425.28      411.87      3.45 o 
   1   1   7       34.29       32.96      0.70 o 
   2   1   7      221.21      249.74      2.62 o 
   3   1   7        5.89        3.43      0.36 o 
   4   1   7       20.85       17.99      0.65 o 
   5   1   7        0.55        1.64      0.37 o 
   6   1   7        7.03        8.22      0.60 o 
   7   1   7      733.62      684.58      7.05 o 
   8   1   7      162.34      151.80      2.50 o 
   9   1   7       14.79       18.97      0.94 o 
  10   1   7       48.38       46.80      1.23 o 
  11   1   7       69.00       70.11      1.50 o 
  12   1   7       14.73       13.23      0.83 o 
  13   1   7       42.27       40.95      1.18 o 
  14   1   7       37.19       34.29      1.12 o 
  15   1   7      129.42      123.04      2.50 o 
  16   1   7      103.79      111.61      3.34 o 
  17   1   7       58.69       64.05      3.44 o 
 -22   2   7      134.63      142.18      2.66 o 
 -21   2   7      138.14      138.62      2.59 o 
 -20   2   7      119.90      114.89      2.29 o 
 -19   2   7       34.12       32.15      1.35 o 
 -18   2   7      233.58      239.13      3.89 o 
 -17   2   7       21.84       24.21      1.18 o 
 -16   2   7       16.86       16.59      0.94 o 
 -15   2   7       73.32       77.35      1.73 o 
 -14   2   7      146.40      146.58      2.23 o 
 -13   2   7       80.83       84.41      1.58 o 
 -12   2   7      120.62      116.81      1.87 o 
 -11   2   7     1652.84     1590.36     19.03 o 
 -10   2   7      409.31      398.56      4.30 o 
  -9   2   7       75.82       75.94      1.34 o 
  -8   2   7        3.83        4.21      0.73 o 
  -7   2   7      349.80      340.69      3.42 o 
  -6   2   7      397.55      393.18      7.08 o 
  -5   2   7      857.13      846.24     11.57 o 
  -4   2   7     1875.64     1932.04     18.45 o 
  -3   2   7     1112.44     1120.82     15.21 o 
  -2   2   7      535.41      564.95      5.40 o 
  -1   2   7       55.85       59.40      1.13 o 
   0   2   7       37.93       31.01      0.91 o 
   1   2   7      543.89      542.31      6.97 o 
   2   2   7      848.02      848.33      9.75 o 
   3   2   7      337.24      312.20      4.18 o 
   4   2   7      125.06      116.81      2.46 o 
   5   2   7        5.69       10.43      0.95 o 
   6   2   7        2.14        1.03      0.73 o 
   7   2   7        9.49       20.52      1.43 o 
   8   2   7      172.46      167.39      3.83 o 
   9   2   7       56.07       55.13      3.63 o 
  10   2   7       61.18       62.17      2.38 o 
  11   2   7       19.56       20.68      1.50 o 
  12   2   7      121.82      127.73      3.52 o 
  13   2   7       36.42       36.94      2.97 o 
  14   2   7       10.67       12.84      1.50 o 
  15   2   7       59.52       63.45      2.72 o 
  16   2   7      133.60      140.36      4.04 o 
 -20   3   7       11.60       13.07      1.55 o 
 -19   3   7       99.39      105.59      2.99 o 
 -18   3   7      306.61      315.57      4.87 o 
 -17   3   7      340.52      345.54      5.40 o 
 -16   3   7      185.22      184.23      3.19 o 
 -15   3   7      307.03      306.18      4.39 o 
 -14   3   7      120.09      112.48      2.08 o 
 -13   3   7      160.21      149.57      4.07 o 
 -12   3   7      119.11      117.31      2.41 o 
 -11   3   7      420.25      399.81      5.08 o 
 -10   3   7      339.09      341.52      4.48 o 
  -9   3   7       11.49       12.51      0.73 o 
  -8   3   7      139.56      138.21      2.64 o 
  -7   3   7      397.65      399.76      5.94 o 
  -6   3   7       81.93       82.90      1.98 o 
  -5   3   7       31.29       29.85      1.25 o 
  -4   3   7      217.64      219.44      5.08 o 
  -3   3   7        7.24        7.18      1.03 o 
  -2   3   7      130.46      124.48      2.70 o 
  -1   3   7      107.28      105.95      2.61 o 
   0   3   7      558.16      551.81      8.17 o 
   1   3   7      404.11      404.23      6.94 o 
   2   3   7       93.47       92.27      2.98 o 
   3   3   7      342.24      327.48      6.83 o 
   4   3   7       43.20       36.86      2.04 o 
   5   3   7      207.41      183.82      3.22 o 
   6   3   7      424.91      421.08      5.85 o 
   7   3   7      144.65      149.41      3.42 o 
   8   3   7      470.35      470.15      7.66 o 
   9   3   7      581.32      568.28      9.17 o 
  10   3   7      206.47      216.16      7.38 o 
  11   3   7        0.11        1.14      1.16 o 
  12   3   7        4.88        3.09      1.13 o 
  13   3   7       61.99       56.56      3.95 o 
 -16   4   7       76.03       80.04      3.58 o 
 -15   4   7        0.59        1.54      1.05 o 
 -14   4   7      238.03      234.98      7.85 o 
 -13   4   7      213.49      216.87      5.39 o 
 -12   4   7      263.73      264.60      6.76 o 
 -11   4   7      547.86      540.42     10.05 o 
 -10   4   7      209.48      211.03      7.98 o 
  -9   4   7       23.46       25.47      1.98 o 
  -8   4   7        0.22        0.79      1.12 o 
  -7   4   7      102.17      104.57      3.12 o 
  -6   4   7     1442.27     1451.99     32.81 o 
  -5   4   7      868.86      850.77     20.58 o 
  -4   4   7      511.78      492.65     13.19 o 
  -3   4   7      156.79      165.86      6.20 o 
  -2   4   7      142.41      139.37      5.62 o 
  -1   4   7       27.75       24.51      2.59 o 
   0   4   7      161.86      163.89      2.83 o 
   1   4   7      660.15      653.14      9.10 o 
   2   4   7      318.45      304.91      4.96 o 
   3   4   7      287.61      296.53      4.98 o 
   4   4   7      152.35      160.90      3.35 o 
   5   4   7       85.85       82.88      1.81 o 
   6   4   7       12.96       15.98      1.53 o 
   7   4   7        0.23        0.69      0.95 o 
   8   4   7       34.38       41.68      2.56 o 
   9   4   7      317.21      316.05      8.32 o 
 -24   0   8      157.90      156.66      6.38 o 
 -23   0   8      212.93      232.53      7.80 o 
 -22   0   8      733.86      741.42     17.42 o 
 -21   0   8      651.86      640.12     15.48 o 
 -20   0   8     1313.14     1340.73     28.39 o 
 -19   0   8      709.54      686.21     16.02 o 
 -18   0   8      594.79      583.08     13.79 o 
 -17   0   8       86.64       80.06      3.71 o 
 -16   0   8       27.02       22.62      2.27 o 
 -15   0   8      181.48      186.62      5.84 o 
 -14   0   8     3098.98     2985.50     58.12 o 
 -13   0   8        7.27       12.40      1.89 o 
 -12   0   8      381.28      383.21      6.05 o 
 -11   0   8      412.38      425.60      5.59 o 
 -10   0   8      392.04      400.02      4.62 o 
  -9   0   8      692.60      621.47      7.80 o 
  -8   0   8       75.00       69.90      1.58 o 
  -7   0   8       23.02       20.19      1.08 o 
  -6   0   8      112.15      101.75      1.75 o 
  -5   0   8      501.52      448.38      5.89 o 
  -4   0   8     1067.43     1091.87     10.73 o 
  -3   0   8     2231.22     2247.28     23.26 o 
  -2   0   8     1553.93     1528.97     16.86 o 
  -1   0   8     1743.66     1737.81     19.88 o 
   0   0   8      629.40      599.32      6.89 o 
   1   0   8      485.39      482.92      5.72 o 
   2   0   8        3.57        3.74      0.53 o 
   3   0   8     1616.02     1606.81     16.90 o 
   4   0   8      280.89      268.41      4.23 o 
   5   0   8      977.32      953.96     25.01 o 
   6   0   8       56.00       66.14      1.68 o 
   7   0   8       47.84       55.22      1.84 o 
   8   0   8       56.87       54.55      3.27 o 
   9   0   8       94.81       84.80      4.07 o 
  10   0   8        1.32        0.68      1.19 o 
  11   0   8      468.80      442.32     12.47 o 
  12   0   8       78.05       78.54      4.21 o 
  13   0   8       97.65       88.93      4.58 o 
  14   0   8      293.92      314.86      9.97 o 
  15   0   8      267.59      281.59      9.30 o 
  16   0   8        1.20       -0.38      1.59 o 
 -23   1   8      168.52      178.06      6.22 o 
 -22   1   8       11.17        8.40      0.99 o 
 -21   1   8       14.43       11.47      1.20 o 
 -20   1   8      120.48      128.98      4.84 o 
 -19   1   8        9.37       11.25      1.77 o 
 -18   1   8       46.42       50.37      3.07 o 
 -17   1   8      171.20      172.73      5.30 o 
 -16   1   8      106.85      112.04      3.97 o 
 -15   1   8     1022.57     1023.11     13.57 o 
 -14   1   8      365.20      362.40      4.48 o 
 -13   1   8     1198.02     1173.31     10.66 o 
 -12   1   8     1508.25     1460.42     12.97 o 
 -11   1   8      456.98      417.69      3.79 o 
 -10   1   8      334.44      329.87      2.83 o 
  -9   1   8      652.51      700.45      5.99 o 
  -8   1   8     1156.47     1166.55      7.99 o 
  -7   1   8      831.93      852.39      6.42 o 
  -6   1   8     1006.63     1004.89      8.55 o 
  -5   1   8      408.23      409.03      4.27 o 
  -4   1   8        4.04        2.92      0.36 o 
  -3   1   8      490.00      511.40      5.11 o 
  -2   1   8       83.35       87.79      2.42 o 
  -1   1   8        1.11        1.53      0.44 o 
   0   1   8     1536.75     1493.12     14.31 o 
   1   1   8      324.94      327.48      4.06 o 
   2   1   8     1420.01     1391.86     12.39 o 
   3   1   8      544.56      537.70      5.33 o 
   4   1   8      347.89      355.46      4.09 o 
   5   1   8       95.73       81.28      1.73 o 
   6   1   8      117.72      130.83      2.16 o 
   7   1   8      394.13      373.72      4.66 o 
   8   1   8     1274.41     1211.14     13.02 o 
   9   1   8      465.99      490.68      5.97 o 
  10   1   8      784.61      766.64      8.64 o 
  11   1   8      228.88      226.43      3.18 o 
  12   1   8        7.79        8.13      0.79 o 
  13   1   8       13.53       10.15      2.29 o 
  14   1   8      122.76      123.59      4.88 o 
  15   1   8      113.07      103.26      4.47 o 
  16   1   8      372.99      402.92      9.73 o 
 -22   2   8       30.36       29.64      1.65 o 
 -21   2   8       99.65       96.27      2.30 o 
 -20   2   8     1043.03     1084.76     18.62 o 
 -19   2   8      532.06      558.68     10.73 o 
 -18   2   8      157.67      144.87      3.47 o 
 -17   2   8       28.31       28.87      1.73 o 
 -16   2   8        9.44       11.19      0.97 o 
 -15   2   8       67.87       66.72      1.87 o 
 -14   2   8      239.11      229.66      3.36 o 
 -13   2   8      131.67      132.85      2.30 o 
 -12   2   8      521.81      523.32      6.06 o 
 -11   2   8      101.26       90.09      1.58 o 
 -10   2   8       16.20       16.45      0.81 o 
  -9   2   8     1048.64     1019.18     11.74 o 
  -8   2   8       15.33       17.47      0.76 o 
  -7   2   8        9.17        9.24      0.52 o 
  -6   2   8       70.91       62.29      5.67 o 
  -5   2   8       19.76       19.17      1.26 o 
  -4   2   8     1155.08     1130.78     12.26 o 
  -3   2   8     1451.16     1441.15     19.40 o 
  -2   2   8       95.41       96.05      1.95 o 
  -1   2   8      552.90      562.81      6.71 o 
   0   2   8        0.14        0.69      0.50 o 
   1   2   8       44.74       47.57      1.39 o 
   2   2   8      248.18      250.70      4.18 o 
   3   2   8      499.17      482.90      8.00 o 
   4   2   8      412.11      396.17      6.87 o 
   5   2   8      114.15      117.91      3.07 o 
   6   2   8        1.57        4.35      0.92 o 
   7   2   8      137.62      119.89      3.19 o 
   8   2   8      118.49      115.65      3.27 o 
   9   2   8      100.02       91.47      2.89 o 
  10   2   8        0.56        1.81      1.01 o 
  11   2   8       80.95       86.04      2.97 o 
  12   2   8       49.94       50.20      3.20 o 
  13   2   8      199.53      208.05      4.94 o 
  14   2   8      102.91       91.21      3.19 o 
  15   2   8       31.22       26.50      2.78 o 
 -19   3   8        8.12        8.57      1.45 o 
 -18   3   8        0.20        0.38      0.89 o 
 -17   3   8        5.00        4.60      0.71 o 
 -16   3   8       51.51       54.62      1.12 o 
 -15   3   8      229.14      220.49      2.62 o 
 -14   3   8      464.03      444.06      5.05 o 
 -13   3   8        7.68        8.69      0.70 o 
 -12   3   8       25.01       24.40      1.03 o 
 -11   3   8        0.01        0.08      0.50 o 
 -10   3   8        7.24        7.95      0.84 o 
  -9   3   8      565.77      559.73      7.62 o 
  -8   3   8      563.42      545.46      7.96 o 
  -7   3   8       63.35       62.66      1.87 o 
  -6   3   8       58.24       57.04      1.81 o 
  -5   3   8      187.11      182.23      3.54 o 
  -4   3   8      294.74      297.03      5.04 o 
  -3   3   8        0.34        0.95      0.64 o 
  -2   3   8       40.57       40.26      2.02 o 
  -1   3   8      167.45      162.14      4.17 o 
   0   3   8        3.83        4.83      1.02 o 
   1   3   8       14.01       16.54      1.47 o 
   2   3   8      191.79      196.05      4.91 o 
   3   3   8      160.33      152.21      2.82 o 
   4   3   8       74.26       64.72      2.34 o 
   5   3   8        3.60        5.61      1.07 o 
   6   3   8       21.96       18.89      1.69 o 
   7   3   8       83.03       92.61      3.37 o 
   8   3   8      327.45      335.67      8.16 o 
   9   3   8       13.88       14.70      1.69 o 
  10   3   8       17.73       18.44      2.75 o 
  11   3   8      167.72      160.21      4.00 o 
  12   3   8        0.94       -0.76      1.07 o 
 -15   4   8        7.23        8.12      2.86 o 
 -14   4   8        3.78        3.96      1.19 o 
 -13   4   8        0.51        1.61      1.11 o 
 -12   4   8       13.18       13.86      1.52 o 
 -11   4   8        1.88        2.01      1.02 o 
 -10   4   8        5.19        6.28      1.15 o 
  -9   4   8        0.57       -0.14      0.80 o 
  -8   4   8        0.06        0.25      0.82 o 
  -7   4   8      418.05      406.99      7.91 o 
  -6   4   8        8.97        8.92      1.94 o 
  -5   4   8       97.50       97.75      4.79 o 
  -4   4   8        6.51        5.58      1.71 o 
  -3   4   8       94.21       96.18      4.77 o 
  -2   4   8        2.76        1.29      0.49 o 
  -1   4   8       21.95       24.14      1.09 o 
   0   4   8       32.23       31.63      1.31 o 
   1   4   8        0.61       -0.10      0.64 o 
   2   4   8       91.74       83.86      2.83 o 
   3   4   8       41.00       43.42      1.73 o 
   4   4   8        1.04       -0.54      0.88 o 
   5   4   8       10.35        9.30      1.32 o 
   6   4   8        0.17        1.66      1.30 o 
   7   4   8       49.05       57.52      3.66 o 
 -23   1   9       58.19       57.55      2.02 o 
 -22   1   9       17.04       18.37      2.27 o 
 -21   1   9       71.50       71.08      3.73 o 
 -20   1   9      127.01      128.71      4.93 o 
 -19   1   9       81.69       82.26      3.70 o 
 -18   1   9        0.25        1.49      1.27 o 
 -17   1   9        1.66        3.00      1.16 o 
 -16   1   9        0.07       -0.31      0.86 o 
 -15   1   9       10.72       12.71      1.53 o 
 -14   1   9       25.56       24.53      1.36 o 
 -13   1   9       68.88       73.65      1.80 o 
 -12   1   9      470.60      483.24      5.97 o 
 -11   1   9      102.69       92.41      2.14 o 
 -10   1   9      150.65      127.55      1.87 o 
  -9   1   9       75.42       65.25      1.33 o 
  -8   1   9       40.43       36.89      0.80 o 
  -7   1   9      267.67      281.05      3.11 o 
  -6   1   9      167.97      170.25      2.49 o 
  -5   1   9      252.16      252.56      2.99 o 
  -4   1   9      141.08      141.78      2.03 o 
  -3   1   9      399.66      371.63      4.01 o 
  -2   1   9      164.28      160.37      2.36 o 
  -1   1   9      709.28      700.87      8.40 o 
   0   1   9       48.91       52.69      1.20 o 
   1   1   9        0.08        0.73      0.47 o 
   2   1   9      405.17      401.30      4.96 o 
   3   1   9      241.85      244.06      3.40 o 
   4   1   9        3.43        3.34      0.57 o 
   5   1   9       26.17       27.90      1.07 o 
   6   1   9       78.47       65.65      1.46 o 
   7   1   9       14.25       11.44      0.74 o 
   8   1   9        0.02        0.72      0.54 o 
   9   1   9       90.38       84.11      1.67 o 
  10   1   9      221.21      211.31      2.99 o 
  11   1   9        0.72        0.28      0.69 o 
  12   1   9       13.70       14.32      2.44 o 
  13   1   9       23.48       17.09      2.30 o 
  14   1   9        1.12        0.66      1.73 o 
 -21   2   9       44.55       47.39      3.47 o 
 -20   2   9       90.19       93.87      4.94 o 
 -19   2   9      451.59      470.32      9.61 o 
 -18   2   9      276.30      264.44      6.35 o 
 -17   2   9      324.68      324.89      5.09 o 
 -16   2   9        2.51        3.56      0.76 o 
 -15   2   9        1.30        1.72      0.68 o 
 -14   2   9        0.46       -0.31      0.70 o 
 -13   2   9      160.09      150.88      2.31 o 
 -12   2   9     1302.57     1248.86     12.92 o 
 -11   2   9       12.17       14.62      0.87 o 
 -10   2   9       42.12       41.60      1.74 o 
  -9   2   9      108.61      108.73      2.06 o 
  -8   2   9       26.23       26.03      0.91 o 
  -7   2   9       40.44       36.72      1.37 o 
  -6   2   9        0.25        1.46      1.53 o 
  -5   2   9      107.67      101.08      2.36 o 
  -4   2   9        0.19       -0.16      1.08 o 
  -3   2   9      324.51      319.89      5.10 o 
  -2   2   9      431.03      425.16      6.22 o 
  -1   2   9      446.25      460.36      6.67 o 
   0   2   9      201.67      197.75      4.20 o 
   1   2   9      121.77      119.45      3.10 o 
   2   2   9       12.88       13.15      1.25 o 
   3   2   9       12.31       13.77      1.22 o 
   4   2   9        7.90        5.29      1.61 o 
   5   2   9      151.67      151.60      3.74 o 
   6   2   9      316.49      287.20      5.73 o 
   7   2   9      131.71      136.89      3.63 o 
   8   2   9      165.13      177.81      4.28 o 
   9   2   9       15.64       12.82      1.48 o 
  10   2   9        0.48       -0.74      1.15 o 
  11   2   9       16.09       22.44      1.80 o 
  12   2   9        1.44        2.64      1.32 o 
  13   2   9      167.41      161.93      4.44 o 
 -19   3   9        4.35        3.96      0.51 o 
 -18   3   9      114.35      116.56      1.68 o 
 -17   3   9       70.26       78.59      1.44 o 
 -16   3   9       43.56       42.27      1.02 o 
 -15   3   9       78.94       77.74      1.88 o 
 -14   3   9      108.35      116.59      2.40 o 
 -13   3   9      659.39      636.91      8.06 o 
 -12   3   9      408.96      397.98      5.66 o 
 -11   3   9      497.62      471.63      6.29 o 
 -10   3   9      514.82      510.81      6.70 o 
  -9   3   9       62.30       62.92      2.12 o 
  -8   3   9      745.12      735.99     10.55 o 
  -7   3   9      181.34      182.18      4.71 o 
  -6   3   9      836.36      850.20     14.64 o 
  -5   3   9     1367.73     1370.72     22.38 o 
  -4   3   9      295.78      299.88      6.52 o 
  -3   3   9       34.71       41.09      4.64 o 
  -2   3   9        8.13        9.27      1.30 o 
  -1   3   9      346.35      350.44      7.39 o 
   0   3   9      132.83      131.38      3.94 o 
   1   3   9      159.52      158.60      6.33 o 
   2   3   9      552.31      547.63     11.37 o 
   3   3   9      198.18      193.77      4.97 o 
   4   3   9      114.79      126.66      3.86 o 
   5   3   9       36.92       34.91      2.26 o 
   6   3   9        2.15        1.12      1.23 o 
   7   3   9        5.77        5.58      1.34 o 
   8   3   9       36.27       33.50      1.93 o 
   9   3   9      362.10      393.69      7.75 o 
  10   3   9      221.96      235.09      9.74 o 
 -13   4   9      147.06      153.17      4.66 o 
 -12   4   9      131.55      132.20      4.11 o 
 -11   4   9      275.22      276.70      6.39 o 
 -10   4   9      275.47      292.76      6.58 o 
  -9   4   9       18.84       19.08      1.65 o 
  -8   4   9        8.78        9.92      1.29 o 
  -7   4   9       49.60       53.19      3.88 o 
  -6   4   9      119.35      113.94      5.40 o 
  -5   4   9       21.69       23.39      1.15 o 
  -4   4   9        1.19        1.79      0.55 o 
  -3   4   9       63.46       64.59      1.78 o 
  -2   4   9      204.56      205.91      6.10 o 
  -1   4   9      372.09      392.56      6.29 o 
   0   4   9      160.13      153.34      3.32 o 
   1   4   9      411.68      408.29      6.69 o 
   2   4   9        0.49        2.52      0.97 o 
   3   4   9       11.03       13.44      1.45 o 
   4   4   9       30.67       32.51      2.72 o 
   5   4   9      241.16      261.92      8.73 o 
 -23   0  10       17.62       17.46      2.88 o 
 -22   0  10      282.48      287.03      8.82 o 
 -21   0  10       35.50       28.22      2.99 o 
 -20   0  10        5.96        9.70      2.41 o 
 -19   0  10      431.17      445.18     11.59 o 
 -18   0  10      162.95      157.66      5.64 o 
 -17   0  10       99.96       91.40      4.18 o 
 -16   0  10     1293.19     1267.57     26.55 o 
 -15   0  10      416.39      423.12     10.53 o 
 -14   0  10      249.95      244.31      7.06 o 
 -13   0  10        2.88        3.82      1.50 o 
 -12   0  10        0.37        0.19      1.50 o 
 -11   0  10      298.29      302.71      5.69 o 
 -10   0  10     1494.42     1362.86     15.45 o 
  -9   0  10      150.77      173.98      2.95 o 
  -8   0  10       15.55       29.57      1.34 o 
  -7   0  10      270.23      260.29      4.24 o 
  -6   0  10        2.96        3.76      0.70 o 
  -5   0  10      347.76      344.83      5.15 o 
  -4   0  10        3.54        4.55      0.71 o 
  -3   0  10       19.18       22.15      2.11 o 
  -2   0  10       17.65       15.90      1.43 o 
  -1   0  10      646.13      638.54     10.39 o 
   0   0  10      771.77      758.46     12.10 o 
   1   0  10     3914.58     3878.71     55.71 o 
   2   0  10      187.34      178.66      3.78 o 
   3   0  10      639.41      629.06     10.08 o 
   4   0  10      106.69      102.34      4.61 o 
   5   0  10        4.16        4.73      1.51 o 
   6   0  10      247.36      232.89      7.70 o 
   7   0  10      701.37      685.28     17.71 o 
   8   0  10     1708.48     1661.42     38.61 o 
   9   0  10      548.71      546.15     14.87 o 
  10   0  10       62.62       70.69      4.11 o 
  11   0  10       81.32       78.44      4.33 o 
  12   0  10        0.67        2.24      1.96 o 
  13   0  10      131.14      121.26      5.53 o 
 -22   1  10      119.90      117.41      4.76 o 
 -21   1  10      386.28      373.64      7.24 o 
 -20   1  10      269.89      266.05      5.65 o 
 -19   1  10      702.99      739.68     12.00 o 
 -18   1  10       47.10       47.78      2.96 o 
 -17   1  10       98.72       95.66      6.81 o 
 -16   1  10        1.05        1.25      1.05 o 
 -15   1  10       16.82       18.47      1.49 o 
 -14   1  10      215.86      205.43      3.67 o 
 -13   1  10      657.46      633.64      7.56 o 
 -12   1  10      107.79      124.47      2.09 o 
 -11   1  10     1020.86      976.05      9.85 o 
 -10   1  10     1166.91     1084.30     13.41 o 
  -9   1  10      310.36      304.90      4.95 o 
  -8   1  10      190.66      178.05      2.97 o 
  -7   1  10      391.84      378.16      8.61 o 
  -6   1  10      846.72      810.48     10.23 o 
  -5   1  10     1212.72     1208.46     13.22 o 
  -4   1  10     1612.03     1579.33     16.85 o 
  -3   1  10     1739.85     1717.91     20.43 o 
  -2   1  10      497.44      490.82      6.04 o 
  -1   1  10      167.06      154.76      2.59 o 
   0   1  10       87.59       90.99      3.65 o 
   1   1  10     1453.90     1447.17     25.40 o 
   2   1  10      315.69      302.45      4.07 o 
   3   1  10      127.88      119.56      2.15 o 
   4   1  10      613.17      599.20      7.04 o 
   5   1  10       52.41       51.60      1.37 o 
   6   1  10        1.84        3.48      0.68 o 
   7   1  10        2.25        1.74      0.65 o 
   8   1  10        0.98        0.60      0.59 o 
   9   1  10        5.43        5.59      0.87 o 
  10   1  10        0.91        3.02      2.13 o 
  11   1  10      152.88      161.19      5.50 o 
  12   1  10      451.08      481.50     11.38 o 
  13   1  10       36.30       35.74      3.09 o 
 -20   2  10        1.04        0.76      1.56 o 
 -18   2  10      242.37      244.43      8.47 o 
 -17   2  10      266.39      263.29      6.26 o 
 -16   2  10      392.15      381.21      6.59 o 
 -15   2  10      151.72      149.02      2.95 o 
 -14   2  10      272.35      263.57      4.13 o 
 -13   2  10       10.88       11.12      0.99 o 
 -12   2  10       76.63       63.37      1.74 o 
 -11   2  10       12.13       12.28      0.78 o 
 -10   2  10      794.25      770.26     10.74 o 
  -9   2  10       87.08       87.62      2.00 o 
  -8   2  10      264.58      252.26      4.00 o 
  -7   2  10       25.34       26.95      2.58 o 
  -5   2  10        1.01        1.14      0.97 o 
  -4   2  10        1.68        1.12      0.96 o 
  -3   2  10      120.39      113.93      3.96 o 
  -2   2  10       25.50       25.43      1.58 o 
  -1   2  10       93.17       85.18      2.66 o 
   0   2  10      172.65      176.37      4.06 o 
   1   2  10      339.43      336.53      6.76 o 
   2   2  10      349.25      351.07      6.59 o 
   3   2  10      608.85      598.40     10.02 o 
   4   2  10       19.79       17.17      1.52 o 
   5   2  10       65.82       67.44      2.58 o 
   6   2  10       70.03       57.98      2.51 o 
   7   2  10      530.73      530.12      9.45 o 
   8   2  10      333.88      342.11      6.85 o 
   9   2  10      307.16      299.34      6.24 o 
  10   2  10        9.75        6.40      1.53 o 
  11   2  10       82.44       82.02      3.19 o 
 -17   3  10       17.45       22.94      1.13 o 
 -16   3  10        2.66        3.55      0.74 o 
 -15   3  10       62.13       58.12      1.78 o 
 -14   3  10       26.16       23.86      1.36 o 
 -13   3  10      108.86      110.37      2.48 o 
 -12   3  10      122.85      116.40      2.52 o 
 -11   3  10      209.10      209.54      3.93 o 
 -10   3  10       20.21       20.86      1.34 o 
  -9   3  10       78.17       79.11      2.94 o 
  -8   3  10      343.92      342.16      7.30 o 
  -7   3  10       57.26       60.25      2.60 o 
  -6   3  10       46.20       48.93      2.40 o 
  -5   3  10      454.24      448.95      9.00 o 
  -4   3  10      208.22      209.11      5.32 o 
  -3   3  10      193.63      207.43      5.30 o 
  -2   3  10       31.78       32.61      2.94 o 
   1   3  10       50.06       44.16      2.10 o 
   2   3  10      198.31      197.50      5.21 o 
   3   3  10       62.91       59.92      2.73 o 
   4   3  10       62.16       64.56      2.93 o 
   5   3  10        3.71        2.46      1.32 o 
   6   3  10       17.06       15.56      1.51 o 
   7   3  10       15.80       17.82      1.56 o 
   8   3  10      118.49      127.73      3.61 o 
 -11   4  10       13.67       13.99      1.70 o 
 -10   4  10       27.45       33.92      2.16 o 
  -9   4  10        2.12        0.39      1.33 o 
  -8   4  10      232.07      240.28      8.71 o 
  -7   4  10        0.62        2.95      0.71 o 
  -6   4  10       52.13       51.29      1.55 o 
  -5   4  10        1.08        1.51      0.63 o 
  -4   4  10        1.30        2.06      0.67 o 
  -3   4  10       29.15       33.66      1.51 o 
  -2   4  10       17.48       20.14      1.31 o 
  -1   4  10       71.14       73.00      3.00 o 
   0   4  10        0.40        2.00      1.00 o 
   1   4  10        0.03        0.34      1.09 o 
 -21   1  11      205.46      214.55      4.95 o 
 -20   1  11       60.68       55.79      3.61 o 
 -19   1  11        0.48        2.20      1.74 o 
 -18   1  11       32.35       32.30      2.16 o 
 -17   1  11      283.63      293.59     11.34 o 
 -16   1  11        0.19        0.70      0.93 o 
 -15   1  11       65.13       59.96      2.19 o 
 -14   1  11        1.01        1.39      1.28 o 
 -13   1  11        8.19        8.63      0.89 o 
 -12   1  11      139.34      124.33      2.23 o 
 -11   1  11      190.60      181.70      4.57 o 
 -10   1  11       50.31       39.22      2.09 o 
  -9   1  11       69.95       70.07      2.15 o 
  -8   1  11      115.94      103.82      2.20 o 
  -7   1  11       15.39       16.03      1.01 o 
  -6   1  11       84.00       80.92      1.90 o 
  -5   1  11       12.76       11.44      0.85 o 
  -4   1  11      174.68      166.76      2.81 o 
  -3   1  11        2.07        1.99      0.60 o 
  -2   1  11       17.56       19.08      2.63 o 
  -1   1  11      474.25      475.52      5.94 o 
   0   1  11       41.15       38.64      1.28 o 
   1   1  11      242.87      236.86      3.96 o 
   2   1  11       36.08       36.73      1.26 o 
   3   1  11        9.09        8.53      1.05 o 
   4   1  11       59.09       58.57      2.24 o 
   5   1  11        9.12        7.31      0.70 o 
   6   1  11       58.53       53.05      1.37 o 
   7   1  11        0.05        0.18      0.74 o 
   8   1  11        0.83        3.18      2.43 o 
   9   1  11       11.62       11.16      2.22 o 
  10   1  11        4.34        3.21      1.89 o 
  11   1  11        0.01        1.04      1.87 o 
 -18   2  11        0.46        1.70      0.95 o 
 -17   2  11       21.91       22.65      1.47 o 
 -16   2  11       71.70       72.87      2.76 o 
 -15   2  11       34.68       33.17      1.64 o 
 -14   2  11      252.87      260.96      7.35 o 
 -13   2  11       90.24       95.66      2.48 o 
 -12   2  11      320.84      292.75      4.98 o 
 -11   2  11       41.05       40.65      1.48 o 
 -10   2  11       27.59       27.09      1.32 o 
  -9   2  11       74.13       68.97      1.91 o 
  -8   2  11      143.74      135.41      2.70 o 
  -7   2  11      187.55      200.36      7.00 o 
  -6   2  11      140.76      148.36      3.68 o 
  -5   2  11      136.25      136.42      3.52 o 
  -4   2  11      181.65      180.31      4.20 o 
  -3   2  11        0.23        0.77      0.99 o 
  -2   2  11        4.37        4.82      1.20 o 
  -1   2  11      111.02      113.08      5.52 o 
   0   2  11       32.16       31.22      1.95 o 
   1   2  11        0.96        2.19      1.57 o 
   2   2  11      200.48      203.47      4.73 o 
   3   2  11      960.83      997.19     17.83 o 
   4   2  11       58.36       60.44      2.69 o 
   5   2  11        5.70        3.16      1.40 o 
   6   2  11        1.77        1.12      1.26 o 
   7   2  11       23.68       29.08      2.13 o 
   8   2  11       36.27       32.57      2.27 o 
   9   2  11      241.78      252.12      7.74 o 
 -16   3  11       20.37       18.18      1.42 o 
 -15   3  11        0.79        0.77      0.83 o 
 -14   3  11       62.92       62.78      2.32 o 
 -13   3  11      123.76      126.61      3.33 o 
 -12   3  11      164.27      162.36      3.79 o 
 -11   3  11      286.72      289.00      6.66 o 
 -10   3  11      180.75      202.79      8.30 o 
  -9   3  11       58.27       57.28      2.71 o 
  -8   3  11      109.06      105.21      7.72 o 
  -7   3  11       33.05       36.99      2.28 o 
  -6   3  11        1.46        1.94      1.44 o 
   1   3  11       17.69       25.56      1.92 o 
   2   3  11       47.31       45.33      2.49 o 
   3   3  11      352.02      360.13      8.70 o 
   4   3  11       81.51       93.64      2.98 o 
   5   3  11       13.59       15.42      1.54 o 
   6   3  11      206.91      213.44      8.88 o 
 -21   0  12      196.72      198.64      7.20 o 
 -20   0  12      119.86      120.40      5.33 o 
 -19   0  12      673.16      797.57     18.45 o 
 -18   0  12      498.37      534.13     13.17 o 
 -17   0  12       30.85       41.35      3.58 o 
 -16   0  12        0.64       -0.57      1.83 o 
 -15   0  12        8.83        9.80      1.94 o 
 -14   0  12      393.03      409.12     10.29 o 
 -13   0  12      795.37      788.45     17.36 o 
 -12   0  12      815.04      813.07     12.76 o 
 -11   0  12      336.08      371.93      6.80 o 
 -10   0  12      855.82      806.69     17.40 o 
  -9   0  12      263.66      243.12      6.74 o 
  -8   0  12      532.17      512.64     11.76 o 
  -7   0  12      323.68      311.44      7.83 o 
  -6   0  12     1224.81     1202.42     32.29 o 
  -5   0  12      711.09      716.41     25.65 o 
  -4   0  12     1134.90     1141.02     17.71 o 
  -3   0  12      341.47      327.33      6.14 o 
  -2   0  12      182.52      171.30      3.81 o 
  -1   0  12      214.61      214.94      4.31 o 
   0   0  12      661.09      659.05     10.56 o 
   1   0  12       40.57       40.19      3.17 o 
   2   0  12      359.96      369.27     11.09 o 
   3   0  12      145.45      140.48      5.91 o 
   4   0  12      285.98      288.24      9.31 o 
   5   0  12      328.47      335.39     10.36 o 
   6   0  12       31.42       29.05      2.86 o 
   7   0  12        0.37        0.62      1.46 o 
   8   0  12        0.13        0.77      1.68 o 
   9   0  12       98.85      108.02      5.18 o 
 -20   1  12      251.08      271.04      5.60 o 
 -19   1  12      187.00      176.44      5.38 o 
 -18   1  12      478.36      477.68      9.41 o 
 -17   1  12      204.73      197.46      4.47 o 
 -16   1  12      159.51      153.53      3.67 o 
 -15   1  12      421.27      436.98      9.45 o 
 -14   1  12        1.83        1.94      0.76 o 
 -13   1  12       64.54       61.04      3.94 o 
 -12   1  12      124.42      115.20      3.03 o 
 -11   1  12      282.30      260.11     10.06 o 
 -10   1  12      136.66      134.57      3.11 o 
  -9   1  12      402.78      397.07      6.17 o 
  -8   1  12       15.00       20.37      1.29 o 
  -7   1  12       89.56       95.49      2.44 o 
  -6   1  12       56.76       51.69      1.59 o 
  -5   1  12        7.48        8.33      0.84 o 
  -4   1  12       29.65       26.03      1.23 o 
  -3   1  12      103.76      103.10      2.20 o 
  -2   1  12       76.17       77.63      1.91 o 
  -1   1  12      280.86      274.78      4.00 o 
   0   1  12      166.74      169.33      2.86 o 
   1   1  12     1109.10     1098.76     12.19 o 
   2   1  12      387.69      380.76      5.10 o 
   3   1  12       79.81       85.35      1.86 o 
   4   1  12       12.43       14.93      0.96 o 
   5   1  12      130.73      126.84      2.24 o 
   6   1  12      282.96      282.83      4.47 o 
   7   1  12      200.86      195.75     10.77 o 
   8   1  12      368.10      373.95      9.35 o 
   9   1  12      103.66      105.57      4.32 o 
 -18   2  12      134.09      141.97      6.01 o 
 -17   2  12        3.87        6.48      1.62 o 
 -16   2  12        9.05        9.99      1.35 o 
 -15   2  12       83.48       84.07      2.50 o 
 -14   2  12      222.94      224.85      4.35 o 
 -13   2  12       80.91       87.21      2.38 o 
 -12   2  12      624.27      616.61      9.02 o 
 -11   2  12      240.86      232.56      4.77 o 
 -10   2  12      141.37      129.47      2.97 o 
  -9   2  12        0.74        0.69      0.51 o 
  -8   2  12       27.39       27.04      2.89 o 
  -6   2  12     1056.27     1014.29     17.87 o 
  -5   2  12      434.01      442.55      8.04 o 
  -4   2  12      204.36      203.16      4.73 o 
  -3   2  12      206.75      204.60      4.76 o 
  -2   2  12        9.90       10.33      1.37 o 
  -1   2  12        9.87       11.42      1.43 o 
   0   2  12      111.60      113.48      3.55 o 
   1   2  12      102.18       94.90      3.35 o 
   2   2  12      298.38      288.52      6.20 o 
   3   2  12       12.48       19.32      1.82 o 
   4   2  12       34.88       33.45      2.29 o 
   5   2  12      340.65      348.76      7.12 o 
   6   2  12        1.48        1.22      1.27 o 
   7   2  12       13.82       19.39      1.96 o 
 -14   3  12        1.80        3.41      1.17 o 
 -13   3  12       32.51       37.28      2.28 o 
 -12   3  12       28.89       29.36      2.06 o 
 -11   3  12       21.82       22.60      1.84 o 
   1   3  12        0.28       -0.18      0.97 o 
   2   3  12       55.82       58.80      2.44 o 
 -18   1  13       99.34      109.09      2.89 o 
 -17   1  13       12.98       11.67      1.12 o 
 -16   1  13       19.62       17.16      2.84 o 
 -15   1  13        3.49        4.52      2.23 o 
 -14   1  13       13.31       12.55      2.87 o 
 -13   1  13       13.63       18.62      3.32 o 
 -12   1  13        2.98        2.79      1.23 o 
 -11   1  13       10.33        9.66      1.42 o 
 -10   1  13       40.68       39.52      1.78 o 
  -9   1  13       44.15       36.69      2.52 o 
  -8   1  13        0.56        0.41      0.74 o 
  -7   1  13       28.71       25.88      1.68 o 
  -6   1  13      219.34      224.43      3.63 o 
  -5   1  13       22.14       20.78      1.16 o 
  -4   1  13        0.03       -0.15      0.61 o 
  -3   1  13        0.83        0.47      0.83 o 
  -2   1  13       20.72       21.17      1.13 o 
  -1   1  13       10.86       10.90      1.17 o 
   0   1  13        6.28        6.79      0.86 o 
   1   1  13       31.58       28.66      1.25 o 
   2   1  13       77.95       72.83      1.78 o 
   3   1  13      112.62      118.20      2.20 o 
   4   1  13       48.81       55.29      1.77 o 
   5   1  13       12.99       15.37      1.67 o 
   6   1  13        0.67        1.94      2.06 o 
 -16   2  13      263.54      265.14      8.47 o 
 -15   2  13      152.14      167.84      3.69 o 
 -14   2  13       34.38       36.13      2.18 o 
 -13   2  13       36.13       38.11      1.53 o 
 -12   2  13      158.66      160.16      2.96 o 
 -11   2  13      416.58      401.26      6.17 o 
 -10   2  13      247.11      254.54      4.18 o 
  -9   2  13      137.88      141.38      6.59 o 
  -8   2  13        4.01        1.49      2.41 o 
  -7   2  13        4.15        7.56      2.56 o 
  -6   2  13       76.63       76.80      2.98 o 
  -5   2  13      324.54      320.18      6.57 o 
  -4   2  13      317.45      316.60      6.56 o 
  -3   2  13      222.31      218.34      5.18 o 
  -2   2  13       27.22       31.84      2.17 o 
  -1   2  13       81.94       77.92      3.05 o 
   0   2  13       11.31       11.78      2.08 o 
   1   2  13      182.95      204.42      5.11 o 
   2   2  13      403.49      431.56      8.30 o 
   3   2  13        0.08        2.47      1.38 o 
   4   2  13       19.75       21.99      3.21 o 
 -17   0  14      218.60      231.19      7.42 o 
 -16   0  14      205.88      225.32      6.94 o 
 -15   0  14      243.59      265.13      7.68 o 
 -14   0  14      212.48      224.26      6.73 o 
 -13   0  14      391.28      393.81      9.78 o 
 -12   0  14      281.32      284.00      5.75 o 
 -11   0  14      203.27      201.59      6.18 o 
 -10   0  14      649.28      649.54     14.31 o 
  -9   0  14      195.53      215.47      6.11 o 
  -8   0  14      508.01      522.32     11.60 o 
  -7   0  14       65.48       63.60      3.04 o 
  -6   0  14        0.90        3.12      1.41 o 
  -5   0  14      348.31      361.60      7.95 o 
   3   0  14      174.41      199.46      7.62 o 
   4   0  14      399.86      444.11     13.07 o 
 -16   1  14      506.32      560.11     14.62 o 
 -15   1  14       29.73       28.99      3.22 o 
 -14   1  14       84.55       86.73      5.08 o 
 -13   1  14      433.49      433.28     11.99 o 
 -12   1  14       88.58       85.62      5.07 o 
 -11   1  14      188.34      195.52      5.13 o 
 -10   1  14        0.15        1.05      0.86 o 
  -9   1  14        0.46        0.14      0.86 o 
  -8   1  14       51.91       46.12      1.97 o 
  -7   1  14      151.30      133.43      3.20 o 
  -6   1  14      299.38      322.41      4.78 o 
  -5   1  14      491.93      495.29      6.49 o 
  -4   1  14      107.26      115.17      2.86 o 
  -3   1  14      202.77      207.47      3.97 o 
  -2   1  14       26.05       22.99      1.22 o 
  -1   1  14        2.50        1.38      0.79 o 
   0   1  14      100.30       99.02      2.80 o 
   1   1  14      131.24      132.45      2.44 o 
   2   1  14       88.57       82.05      1.79 o 
   3   1  14      358.80      378.78      7.20 o 
 -13   2  14       35.62       36.18      1.80 o 
 -12   2  14       70.26       72.54      1.84 o 
 -11   2  14      166.62      163.57      3.94 o 
 -10   2  14      271.56      292.62      9.90 o 
  -9   2  14      368.46      399.61     12.02 o 
  -8   2  14       79.71       72.06      5.12 o 
  -7   2  14        9.91        9.81      3.08 o 
  -6   2  14       30.55       24.60      2.04 o 
  -5   2  14        2.14       -0.08      1.86 o 
  -4   2  14      208.12      197.00      4.99 o 
  -3   2  14      115.90      116.47      6.09 o 
  -2   2  14      196.56      206.92      5.17 o 
  -1   2  14       96.10      103.73      3.72 o 
   0   2  14      184.58      206.55      5.60 o 
 -12   1  15        0.38       -2.50      2.50 o 
 -11   1  15      139.08      143.89      4.35 o 
 -10   1  15       80.91       80.48      2.58 o 
  -9   1  15        3.56        2.37      0.93 o 
  -8   1  15        0.57        0.93      0.88 o 
  -7   1  15      122.14      132.17      3.18 o 
  -6   1  15        3.70        2.56      0.94 o 
  -5   1  15        1.18        0.34      0.74 o 
  -4   1  15       75.48       79.05      2.06 o 
  -3   1  15      174.51      169.29      3.04 o 
  -2   1  15        2.77        1.28      0.76 o 
                                                 
